# Supplementary material for: Glucose metabolism is upregulated in the mononuclear cell proteome during sepsis and supports endotoxin-tolerant cell function
Source: Front Immunol. 2022 Nov 18;13:1051514. doi: 10.3389/fimmu.2022.1051514 (PMC9718365; doi:10.3389/fimmu.2022.1051514)
Supplement: Supplementary file 2 [file DataSheet_2.xlsx]

## Sheet: Description
Tab	Description
A	Progenesis output (Filtered)
B	Perseus output
C	DEPs Filtered based on P-value and Log2FC

## Sheet: A
Accession	Peptide count	Unique peptides	Confidence score	Anova (p)	q Value	Max fold change	Power	Highest mean condition	Lowest mean condition	Mass	Description	20190429_05_PBMC_Healthy_207C_UDMSE_001	20190429_06_PBMC_Healthy_243C_UDMSE_001	20190429_07_PBMC_Healthy_203C_UDMSE_001	20190429_08_PBMC_Healthy_220C_UDMSE_001	20190429_24_PBMC_Healthy_201C_UDMSE_001	20190429_25_PBMC_Healthy_252C_UDMSE_001	20190429_34_PBMC_Healthy_202C_UDMSE_001	20190429_35_PBMC_Healthy_258C_UDMSE_001	20190429_42_PBMC_Healthy_240C_UDMSE_001	20190429_43_PBMC_Healthy_257C_UDMSE_001	20190429_10_PBMC_Sepsis_412_Day7_S_Res_UDMSE_001	20190429_12_PBMC_Sepsis_323_Day7_S_Ur_UDMSE_001	20190429_18_PBMC_Sepsis_403_Day7_S_Res_UDMSE_001	20190429_20_PBMC_Sepsis_347_Day7_S_Ab_UDMSE_001	20190429_22_PBMC_Sepsis_322_Day7_NS_Ab_UDMSE_001	20190429_28_PBMC_Sepsis_327_Day7_S_Res_UDMSE_001	20190429_30_PBMC_Sepsis_373_Day7_S_Ur_UDMSE_001	20190429_32_PBMC_Sepsis_352_Day7_S_Ab_UDMSE_001	20190429_37_PBMC_Sepsis_408_Day7_NS_Res_UDMSE_001	20190429_39_PBMC_Sepsis_341_Day7_S_Res_UDMSE_001	20190429_41_PBMC_Sepsis_310_Day7_NS_Ur_UDMSE_001	20190429_45_PBMC_Sepsis_304_Day7_S_Ab_UDMSE_001	20190429_47_PBMC_Sepsis_368_Day7_NS_Res_UDMSE_001	20190429_49_PBMC_Sepsis_334_Day7_S_Res_UDMSE_001	20190429_02_PBMC_Sepsis_410_Day7_S_Ab_UDMSE_001	20190429_14_PBMC_Sepsis_363_Day7_S_Ab_UDMSE_001	20190429_04_PBMC_Sepsis_344_Day7_S_Res_UDMSE_001
Q8TAM2	2	1	10.0713	0.00148162	0.141692	65.5014	0.944173	Sepsis_D(7)_All	Healthy	61990.6	Tetratricopeptide repeat protein 8 OS=Homo sapiens OX=9606 GN=TTC8 PE=1 SV=2	0	9.02721	0	5.48211	0	7.9129	0	0	0	0	240.17	253.073	63.4152	38.9052	66.8534	0	96.7292	0	52.5268	222.797	0	0	1.43268	132.158	83.4647	232.13	1013.11
A6NH13	2	1	16.0209	0.00611888	0.24614	2.90857	0.846011	Sepsis_D(7)_All	Healthy	15758.6	Putative uncharacterized protein DNAJC9-AS1 OS=Homo sapiens OX=9606 GN=DNAJC9-AS1 PE=2 SV=2	0	255.977	48.5575	176.777	247.414	113.03	139.433	308.304	358.024	447.472	400.674	630.565	787.001	468.46	445.973	247.861	786.041	718.999	612.479	400.136	174.563	147.271	319.448	587.433	873.288	937.61	1821
Q8N4L2	2	1	10.4814	0.00794035	0.267826	7.82548	0.818851	Healthy	Sepsis_D(7)_All	29164.5	Type 2 phosphatidylinositol 4_5-bisphosphate 4-phosphatase OS=Homo sapiens OX=9606 GN=PIP4P2 PE=1 SV=1	0	725.847	1025.11	422.739	261.893	176.216	572.767	231.641	1562.64	1072.71	190.422	134.899	224.775	13.3033	15.2786	90.204	0	268.045	0	8.94505	0	0	114.46	156.179	26.8735	71.2532	0
P05165	2	1	9.4833	0.0102403	0.295719	63.518	0.789214	Healthy	Sepsis_D(7)_All	80686.4	Propionyl-CoA carboxylase alpha chain_ mitochondrial OS=Homo sapiens OX=9606 GN=PCCA PE=1 SV=4	0	27.6233	2576.12	24.3115	13.0983	9.09562	0	16.6414	0	67.3179	0	41.8332	8.20558	5.2582	0	0	0	11.4908	0	0	0	0	0	0	0	6.39068	0
P10415	2	1	12.8178	0.0123673	0.319956	6.19266	0.765188	Healthy	Sepsis_D(7)_All	26380	Apoptosis regulator Bcl-2 OS=Homo sapiens OX=9606 GN=BCL2 PE=1 SV=2	68.1212	14.5552	88.6353	513.737	62.7948	13.5184	3.51193	4.99638	174.441	1.63243	127.086	1.96126	0.372852	12.976	0	0.188921	0	0.260992	25.5066	35.3463	13.4926	0.413739	1.79115	10.2413	21.5359	3.59513	4.90975
Q8IZC7	2	1	9.2075	0.0126089	0.319956	1.92239	0.762626	Healthy	Sepsis_D(7)_All	51936.2	Zinc finger protein 101 OS=Homo sapiens OX=9606 GN=ZNF101 PE=1 SV=1	76.8687	0	144.125	156.255	86.7474	25.5672	47.8411	53.038	183.448	133.34	0	114.424	118.853	0	0	43.8428	0	266.07	0	0	10.1143	0	72.7179	0	176.255	0	0
Q99848	2	1	12.6508	0.0145153	0.32808	26.8704	0.74343	Healthy	Sepsis_D(7)_All	34909	Probable rRNA-processing protein EBP2 OS=Homo sapiens OX=9606 GN=EBNA1BP2 PE=1 SV=2	5.65548	0	8.26922	244.738	0	0	6.73175	0	9.46962	0	17.3898	0	0	0	0	0	0	0	0	0	0	0	0	0	0	0	0
P05114	2	1	10.7835	0.019251	0.365384	1.88801	0.702029	Sepsis_D(7)_All	Healthy	10658.9	Non-histone chromosomal protein HMG-14 OS=Homo sapiens OX=9606 GN=HMGN1 PE=1 SV=3	527.453	9.09228	608.939	343.893	856.308	732.976	577.799	2120.79	182.253	167.326	485.376	894.07	1432.17	1170.07	1672.16	2446.14	583.866	1190.35	1247.85	1299.41	959.977	2374.55	176.31	1360.66	921.242	1134.58	315.924
P52298	2	1	10.9152	0.0202832	0.367625	2.89957	0.693953	Healthy	Sepsis_D(7)_All	18172.2	Nuclear cap-binding protein subunit 2 OS=Homo sapiens OX=9606 GN=NCBP2 PE=1 SV=1	220.873	147.959	596.105	140.9	42.4485	88.3093	284.697	10.2512	169.022	409.08	128.602	31.8705	43.1244	8.62982	120.258	0	0	55.1484	252.944	19.902	0	0	120.584	147.114	100.954	3.21468	204.524
Q9ULW6	2	1	11.0626	0.0243214	0.369807	1.684	0.664894	Sepsis_D(7)_All	Healthy	52941.1	Nucleosome assembly protein 1-like 2 OS=Homo sapiens OX=9606 GN=NAP1L2 PE=1 SV=1	0	202.508	0	839.01	672.389	796.34	167.569	0	523.627	679.391	1349.93	857.117	1062.32	612.783	683.715	83.1273	1525.22	423.836	138.508	600.885	830.976	87.3797	533.901	438.65	208.864	1431.18	241.68
Q92854	2	1	9.6041	0.0277823	0.38009	5.61651	0.642658	Sepsis_D(7)_All	Healthy	97518.7	Semaphorin-4D OS=Homo sapiens OX=9606 GN=SEMA4D PE=1 SV=1	0	51.9646	0	144.013	153.532	302.628	13.7176	116.922	173.728	120.78	1205.72	466.866	818.503	1250.64	2616.38	254.834	84.106	165.015	387.79	1135.35	65.2999	0.850755	42.3269	293.197	90.4181	1281.52	127.156
Q9Y5H2	2	1	16.5414	0.0295374	0.390235	2.47829	0.632162	Sepsis_D(7)_All	Healthy	101942	Protocadherin gamma-A11 OS=Homo sapiens OX=9606 GN=PCDHGA11 PE=2 SV=1	0	2098.25	42.2825	296.93	188.352	848.909	276.807	340.85	393.957	725.93	1493.07	1046.19	761.474	1688.27	551.421	446.922	1532.24	784.012	8952.87	369.493	738.398	181.464	289.401	410.419	526.251	1200.38	987.451
F5HC79	2	1	9.7597	0.0300674	0.391481	3.34556	0.629085	Healthy	Sepsis_D(7)_All	97066	Tripartite terminase subunit 1 OS=Human cytomegalovirus (strain Merlin) OX=295027 GN=TRM1 PE=3 SV=1	0	21.0807	0	19.8653	124.467	53.5312	57.5368	70.7951	8.27294	8.59181	13.1403	7.06004	2.66518	0	0	80.9678	0	44.101	0	0	0	15.0754	0	0	6.624	15.3991	0
Q5JTH9	2	1	10.8105	0.0312078	0.392522	1.3914	0.622603	Healthy	Sepsis_D(7)_All	145128	RRP12-like protein OS=Homo sapiens OX=9606 GN=RRP12 PE=1 SV=2	3881.95	4592.36	9650.76	4212.38	5864.4	3763.3	4639.34	5088.96	4010.7	4710.96	2880.49	3112.23	4081.63	776.904	4997.83	4026.27	2025.93	3032.16	2738.48	4402.72	3843.85	3764.79	5058.66	5037.67	5097.98	2764.67	3954.29
O43791	2	1	10.6549	0.0356143	0.403304	1.38686	0.59915	Sepsis_D(7)_All	Healthy	42873.9	Speckle-type POZ protein OS=Homo sapiens OX=9606 GN=SPOP PE=1 SV=1	197.965	26.8188	0	62.1417	10.5859	79.5866	22.5024	36.819	51.0022	0	64.4941	105.901	77.2922	12.6015	66.5819	85.2121	52.8254	158.24	20.1484	62.5809	39.5811	99.6819	31.6645	47.9709	106.561	83.4044	34.4335
Q86TL0	2	1	13.6414	0.0364743	0.406232	2.93379	0.59484	Sepsis_D(7)_All	Healthy	53720.8	Cysteine protease ATG4D OS=Homo sapiens OX=9606 GN=ATG4D PE=1 SV=1	0	195.403	25.5623	295.785	472.15	411.883	295.446	415.082	227.622	205.175	294.893	566.145	540.575	429.43	920.472	314.068	5339.07	277.858	112.561	910.106	159.71	149.085	379.698	735.938	212.588	761.821	584.577
Q15843	2	1	13.3336	0.0400235	0.412549	3.64596	0.577867	Healthy	Sepsis_D(7)_All	9071.57	NEDD8 OS=Homo sapiens OX=9606 GN=NEDD8 PE=1 SV=1	0	356.635	0	60.5405	11.2009	221.879	15.9845	0	142.752	4.42205	1.3693	0	0	0	0	0	0	0.810825	9.89776	6.42037	271.54	0	80.9723	0	0	0	8.25896
Q9Y237	2	1	17.0175	0.0401947	0.412549	13.6879	0.577079	Sepsis_D(7)_All	Healthy	13867	Peptidyl-prolyl cis-trans isomerase NIMA-interacting 4 OS=Homo sapiens OX=9606 GN=PIN4 PE=1 SV=1	0	4.41816	0.761775	8.13787	0	72.6876	2.15473	5.47709	13.3921	2.88224	195.065	255.12	257.948	157.34	217.3	0	0	36.8266	36.1658	182.631	2.17798	0	4.16219	432.009	0.621064	742.366	37.8511
P69898;P69899	2	1	9.669	0.0467658	0.436129	6.61996	0.548732	Healthy	Sepsis_D(7)_All	56224.4	Major capsid protein L1 OS=Human papillomavirus type 6a OX=37122 GN=L1 PE=3 SV=1	0	0	9.39378	80.2203	310.394	27.9585	84.5367	0	831.274	1352.16	41.7685	0	0	0	0	0	0	272.495	0	0	100.268	0	197.374	80.4096	0	0	0
Q9UL17	2	1	15.7949	0.051572	0.443591	20.0873	0.530026	Sepsis_D(7)_All	Healthy	58556.4	T-box transcription factor TBX21 OS=Homo sapiens OX=9606 GN=TBX21 PE=1 SV=1	0	95.5187	0	68.8197	23.3878	54.3712	0	31.0256	26.8831	0	492.948	545.957	207.211	155.239	134.683	8.44745	0	18.7263	10.9554	651.248	0	0	30.0079	408.403	2738.78	516.685	4325.43
Q15744	2	1	11.1403	0.0524196	0.443591	1.45429	0.526882	Healthy	Sepsis_D(7)_All	30887.9	CCAAT/enhancer-binding protein epsilon OS=Homo sapiens OX=9606 GN=CEBPE PE=1 SV=2	742.471	943.509	1119.96	674.261	630.174	644.53	889.643	1660.33	1516.78	2600.96	350.888	583.476	308.967	328.485	324.735	1416.54	857.409	1859.43	383.442	305.612	742.252	2333.67	1135.42	513.5	973.956	424.348	510.402
O95391	2	1	10.9235	0.0599992	0.447943	2.11301	0.500557	Sepsis_D(7)_All	Healthy	68843	Pre-mRNA-splicing factor SLU7 OS=Homo sapiens OX=9606 GN=SLU7 PE=1 SV=2	0	189.689	391.836	748.306	1062.82	905.819	557.838	29.994	579.42	212.915	1489.49	921.031	569.594	466.634	422.869	179.93	593.503	540.745	768.032	1380.39	572.817	300.549	599.69	512.16	147.964	1038.91	6301.92
Q9P287	2	1	9.582	0.0725126	0.484273	1.68894	0.462922	Healthy	Sepsis_D(7)_All	36321.7	BRCA2 and CDKN1A-interacting protein OS=Homo sapiens OX=9606 GN=BCCIP PE=1 SV=1	329.945	273.146	810.244	1027.47	63.3127	166.62	111.467	58.6523	1004.29	160.285	804.776	488.066	721.796	45.935	41.0413	39.4022	0	68.7864	25.229	2.6167	47.2542	22.6813	944.296	16.9584	350.796	318.425	93.5908
P80511	2	1	27.5776	0.085456	0.495908	9.00106	0.429796	Sepsis_D(7)_All	Healthy	10575.1	Protein S100-A12 OS=Homo sapiens OX=9606 GN=S100A12 PE=1 SV=2	0	14.0149	1.16702	1.42013	2.21611	150.289	0	20.6846	0	0	107.299	458.343	736.614	130.736	371.67	0	0	0	200.467	219.024	0	0	0	153.742	0	215.439	310.825
Q92545	2	1	9.6381	0.088796	0.495908	3.98144	0.422017	Healthy	Sepsis_D(7)_All	205937	Transmembrane protein 131 OS=Homo sapiens OX=9606 GN=TMEM131 PE=1 SV=3	0	51.7169	0	144.818	132.642	18.3476	8.54765	24.2414	18.8826	15.2149	25.6177	15.6538	5.69066	7.88637	13.6955	46.8226	0	0	0	13.214	0	0	14.9401	1.55432	6.29774	25.5726	0
Q0R5R2	2	1	8.277	0.0959129	0.501202	4.89098	0.406339	Sepsis_D(7)_All	Healthy	161603	Gag-Pro-Pol polyprotein OS=Human T-cell leukemia virus 3 (strain 2026ND) OX=402036 GN=gag-pro-pol PE=3 SV=3	0	45.4818	98.9222	80.0445	23.3162	85.5094	0	88.641	0	0	224.084	197.913	318.308	255.014	630.47	51.9607	0	637.843	146.722	106.576	1.79128	0	0	196.142	488.881	203.395	48.9841
Q8NHV9	2	1	12.2527	0.0967444	0.501202	1.68538	0.404581	Sepsis_D(7)_All	Healthy	20713.2	Rhox homeobox family member 1 OS=Homo sapiens OX=9606 GN=RHOXF1 PE=1 SV=1	555.675	614.081	1244.13	382.927	439.566	495.535	214.604	1138.6	354.004	117.696	426.461	1619.17	1183.47	1022.13	712.441	362.815	440.875	1491.09	674.251	303.097	305.081	1408.46	465.322	271.241	882.174	1332.55	3020.4
P85037	2	1	10.242	0.0995258	0.502602	1.45495	0.398808	Healthy	Sepsis_D(7)_All	75913.6	Forkhead box protein K1 OS=Homo sapiens OX=9606 GN=FOXK1 PE=1 SV=1	573.434	618.563	1377.02	766.726	801.185	642.63	1440.59	934.523	178.1	1123.2	409.214	649.535	567.453	391.864	629.882	1512.91	403.876	475.362	561.609	624.228	561.761	645.795	521.341	224.806	659.842	496.673	544.011
Q9ULZ2	2	1	9.976	0.100931	0.502602	1482.3	0.39595	Healthy	Sepsis_D(7)_All	34519.6	Signal-transducing adaptor protein 1 OS=Homo sapiens OX=9606 GN=STAP1 PE=1 SV=1	0	0	5.03988	365.363	0.00179052	0.0191347	0	0	0	0	0.0849694	0.00578695	0	0	0	0	0	0	0	0	0.0824299	0	0	0	0.25164	0	0
A6NCS4	2	1	9.9776	0.105011	0.503619	1.54857	0.387875	Sepsis_D(7)_All	Healthy	32463.4	Homeobox protein Nkx-2.6 OS=Homo sapiens OX=9606 GN=NKX2-6 PE=1 SV=1	0	1310.8	237.137	773.443	1215.89	1154.4	1007.6	1417.54	850.468	759.825	847.587	1150.38	1598.8	1171.13	1102.12	1217.88	5580.29	1393.35	659.005	1035.86	705.799	1015.38	510.523	828.039	1612.46	1000.16	1545.95
Q86V25	2	1	9.5991	0.111797	0.503619	1.39344	0.375109	Sepsis_D(7)_All	Healthy	40621	Tubulinyl-Tyr carboxypeptidase 2 OS=Homo sapiens OX=9606 GN=VASH2 PE=1 SV=2	0	425.246	1831.56	309.84	143.795	385.074	32.7481	240.123	178.916	143.224	826.066	626.815	560.687	611.922	258.873	250.629	2445.3	454.547	195.926	318.494	66.8564	61.7093	297.104	466.334	114.294	578.098	608.66
Q99805	2	1	9.9329	0.117739	0.503619	8.87126	0.36456	Sepsis_D(7)_All	Healthy	76859.3	Transmembrane 9 superfamily member 2 OS=Homo sapiens OX=9606 GN=TM9SF2 PE=1 SV=1	206.128	365.915	101.043	243.476	113.709	1195.83	424.281	312.652	527.423	227.088	3435.82	4653.08	1258.47	1568.71	1692.25	265.699	0	482.765	1944.75	3246.75	521.054	205.77	205.789	5495.99	4206.52	4381.86	22499.6
Q00534	2	1	12.8395	0.1249	0.503619	1.83807	0.352547	Sepsis_D(7)_All	Healthy	37280.6	Cyclin-dependent kinase 6 OS=Homo sapiens OX=9606 GN=CDK6 PE=1 SV=1	0	89.741	297.668	267.851	136.437	509.961	217.944	237.295	376.564	119.694	612.584	328.386	401.29	473.472	355.465	192.181	1940.54	274.856	140.989	136.537	264.048	130.331	25.6424	372.447	396.264	284.734	710.703
P04486	2	1	9.3992	0.125718	0.503619	2.05349	0.351221	Sepsis_D(7)_All	Healthy	54658.6	Tegument protein VP16 OS=Human herpesvirus 1 (strain F) OX=10304 GN=UL48 PE=1 SV=2	0	360.001	50.1129	941.646	482.635	447.429	513.725	308.832	1003.39	827.332	807.414	689.519	342.81	252.408	386.937	2548.52	5549.05	844.588	983.828	595.046	1267.75	1173.84	852.958	316.236	260.84	309.393	47.0139
Q14393	2	1	9.4654	0.127935	0.503619	3.85519	0.34767	Sepsis_D(7)_All	Healthy	76921.3	Growth arrest-specific protein 6 OS=Homo sapiens OX=9606 GN=GAS6 PE=1 SV=3	0	229.339	26.6553	121.29	113.524	108.371	1.27216	42.8236	116.142	8.9265	118.388	99.7696	177.951	116.055	153.392	19.3235	3638.5	40.224	229.879	48.6932	34.7285	48.1534	42.4083	31.1491	6.78203	52.8949	177.301
P48507	2	1	10.9154	0.134863	0.503619	1.24081	0.336977	Sepsis_D(7)_All	Healthy	31069.3	Glutamate--cysteine ligase regulatory subunit OS=Homo sapiens OX=9606 GN=GCLM PE=1 SV=1	0	530.335	15.6059	530.065	554.649	491.616	590.32	471.744	774.477	836.285	677.229	481.983	559.277	482.017	523.766	607.58	42.3614	758.65	1081.5	484.309	648.377	631.065	683.266	433.795	516.444	517.602	985.419
Q9UQR1	2	1	9.7168	0.143738	0.503619	1.28034	0.324099	Sepsis_D(7)_All	Healthy	89603.6	Zinc finger protein 148 OS=Homo sapiens OX=9606 GN=ZNF148 PE=1 SV=2	0	571.781	401.119	1018.25	1046.57	803.837	715.698	562.825	1067.25	1475.47	974.901	1149.5	1094.06	795.413	600.944	346.46	1614.61	718.634	728.593	753.351	901.579	522.422	1339.38	1340.59	1667.55	1166.61	964.127
P42766	2	1	13.1115	0.143804	0.503619	1.8126	0.324005	Healthy	Sepsis_D(7)_All	14551.5	60S ribosomal protein L35 OS=Homo sapiens OX=9606 GN=RPL35 PE=1 SV=2	1212.34	91.3048	758.63	391.321	852.014	66.5905	2455.32	1052	142.81	338.169	47.5064	156.401	352.605	143.156	109.519	1398.31	80.4113	166.407	590.193	204.583	771.811	2059.21	94.3912	139.763	372.445	81.6519	134.887
O60437	2	1	9.6727	0.153831	0.503619	1.30831	0.310453	Sepsis_D(7)_All	Healthy	205317	Periplakin OS=Homo sapiens OX=9606 GN=PPL PE=1 SV=4	0	389.451	1980	548.613	757.41	313.361	543.824	816.485	444.899	203.353	1045.3	1110.93	1181.9	513.739	621.002	1430.25	56.3106	805.133	844.508	1111.38	763.285	620.597	289.72	597.19	973.959	1063.45	310.271
P89470	2	1	13.9806	0.157503	0.503619	6.09121	0.30573	Sepsis_D(7)_All	Healthy	25825.4	Tegument protein UL51 OS=Human herpesvirus 2 (strain HG52) OX=10315 GN=UL51 PE=3 SV=1	102.446	92.5299	35.6088	68.2271	38.4927	12.5479	9.52909	75.6788	36.822	11.5846	73.0091	95.4389	44.222	52.1853	109.835	63.7205	1574.07	28.6862	2506.08	46.3034	118.866	50.9029	22.2477	3.36789	98.4398	66.748	52.2127
Q13478	2	1	9.8867	0.160842	0.503619	4.47142	0.30154	Sepsis_D(7)_All	Healthy	63159.5	Interleukin-18 receptor 1 OS=Homo sapiens OX=9606 GN=IL18R1 PE=1 SV=1	0	12.2266	105.599	0	0	0	0	0	43.4408	0	290.324	285.532	5.50281	9.0909	26.7796	0	0	0	0	113.841	0	0	5.39676	59.4921	0	312.998	116.901
Q9NYZ2	2	1	16.5874	0.162249	0.503619	89.1748	0.299803	Sepsis_D(7)_All	Healthy	37493.7	Mitoferrin-1 OS=Homo sapiens OX=9606 GN=SLC25A37 PE=2 SV=2	0	16.7175	59.0237	42.799	66.2713	112.589	33.6698	34.1263	72.6791	29.8828	46.4051	51.0318	119.803	100.053	71.1098	28.1908	69936.7	88.3368	99.549	42.876	111.956	28.3232	52.2261	55.9282	28.6174	39.5307	10.3089
Q8B0H4;P03521;P11212;Q77E03;Q8B0H9	2	1	9.6225	0.163411	0.503619	36.5297	0.29838	Sepsis_D(7)_All	Healthy	47665.3	Nucleoprotein OS=Vesicular stomatitis Indiana virus (strain 94GUB Central America) OX=434489 GN=N PE=3 SV=1	2.27314	14.6068	0	8.74708	0	7.10577	5.1526	0	0.878686	0	85.2614	161.526	37.6501	0	14.3589	0	0	0	31.1655	47.7124	0	0	0	0	82.0833	215.725	1731.79
Q6IMI6	2	1	10.3884	0.163801	0.503619	1.19606	0.297906	Sepsis_D(7)_All	Healthy	36116.8	Sulfotransferase 1C3 OS=Homo sapiens OX=9606 GN=SULT1C3 PE=1 SV=1	0	1078.14	186.263	977.494	1074.77	865.641	573.709	560.036	615.069	1025.18	885.269	826.686	1230.4	1139.08	904.153	400.747	1763.91	575.134	569.223	757.848	623.886	539.125	645.294	924.055	356.52	1113.81	889.149
P41221	2	1	10.0405	0.163953	0.503619	1.69553	0.297722	Healthy	Sepsis_D(7)_All	43708.2	Protein Wnt-5a OS=Homo sapiens OX=9606 GN=WNT5A PE=1 SV=2	829.291	2383.9	6145.95	484.566	619.833	698.85	832.322	1050.37	753.596	651.366	506.655	807.979	516.699	14.0392	428.296	682.623	0	959.91	3047.13	852.401	856.741	1017.22	11.7842	663.933	1567.68	939.722	1615.32
P12694	2	1	10.0632	0.166066	0.503619	1.15618	0.295174	Sepsis_D(7)_All	Healthy	50756.2	2-oxoisovalerate dehydrogenase subunit alpha_ mitochondrial OS=Homo sapiens OX=9606 GN=BCKDHA PE=1 SV=2	0	28.3829	0	160.03	243.382	109.367	37.2377	0	33.876	184.854	161.607	113.673	136.797	24.2985	52.6285	12.5177	464.345	122.431	87.7113	8.29921	103.613	41.7587	23.9108	84.9233	10.4853	111.884	5.8866
Q6FI81	2	1	9.1892	0.166222	0.503619	5.19481	0.294986	Healthy	Sepsis_D(7)_All	34152.6	Anamorsin OS=Homo sapiens OX=9606 GN=CIAPIN1 PE=1 SV=2	0	0	0	158.664	158.272	17.7678	0	0	123.11	0	10.469	0	0	0	0	108.063	0	0	0	3.77183	27.5155	0	0	0	0	0	0
Q6ZMR5	2	1	10.3415	0.17125	0.503619	1.54349	0.289073	Healthy	Sepsis_D(7)_All	48024.9	Transmembrane protease serine 11A OS=Homo sapiens OX=9606 GN=TMPRSS11A PE=1 SV=1	0	265.569	1129.25	155.96	78.9956	17.7743	13.789	101.258	0	0	67.3993	135.894	140.583	174.942	120.471	78.9734	0	147.709	36.2921	74.1	105.452	10.3469	116.396	15.8426	393.116	127.228	196.577
A0A1B0GTR3;P0DPH9	2	1	10.6734	0.173788	0.503619	Infinity	0.286161	Sepsis_D(7)_All	Healthy	12027.7	Uncharacterized protein CXorf51A OS=Homo sapiens OX=9606 GN=CXorf51A PE=4 SV=1	0	0	0	0	0	0	0	0	0	0	0	0	0	0	0	555.277	0	297.796	0	0	0	0	0	0	119.216	0	0
Q9Y6X5	2	1	9.549	0.175652	0.503619	1.5072	0.284054	Healthy	Sepsis_D(7)_All	52040.4	Bis(5'-adenosyl)-triphosphatase ENPP4 OS=Homo sapiens OX=9606 GN=ENPP4 PE=1 SV=3	1014.42	1230.84	2884.27	812.738	689.721	489.459	456.607	501.386	471.194	269.824	436.219	647.922	380.618	359.555	323.564	269.389	699.585	220.025	673.936	435.077	687.551	850.368	347.937	541.233	1420.2	284.301	1371.31
Q8N7C3	2	1	11.2923	0.190099	0.503619	4.05179	0.268539	Healthy	Sepsis_D(7)_All	44553.7	Probable E3 ubiquitin-protein ligase TRIML2 OS=Homo sapiens OX=9606 GN=TRIML2 PE=1 SV=1	0	33.3169	817.194	479.833	292.172	72.3332	628.27	13.7663	100.687	58.5984	100.807	83.9675	134.082	45.2234	62.491	0.59959	0	6.75197	83.851	49.1574	119.405	15.7847	82.2708	17.9714	0	161.286	83.6629
O14602;P47813	2	1	12.0098	0.192805	0.503619	2.43897	0.265783	Sepsis_D(7)_All	Healthy	16556.4	Eukaryotic translation initiation factor 1A_ Y-chromosomal OS=Homo sapiens OX=9606 GN=EIF1AY PE=1 SV=4	0	59.8427	49.2041	24.1508	39.2391	23.2276	33.8871	1.40541	50.8656	105.892	127.924	54.2644	19.5769	178.44	15.2586	104.81	46.5811	0	43.5191	15.5832	52.619	20.659	27.8921	242.942	61.0045	374.316	222.173
Q9H8W3	2	1	10.0828	0.194266	0.503619	1.14341	0.264315	Sepsis_D(7)_All	Healthy	27135.3	Protein FAM204A OS=Homo sapiens OX=9606 GN=FAM204A PE=1 SV=1	23894.1	23413.3	38627.6	17168.6	25085.9	23398.3	28476.6	30272.4	22736.5	25841.9	21428.1	22427.7	24711.8	22936	32263.4	29775.4	43076.5	26491.8	46895.9	27833.1	31419.4	37338.7	25398.4	39680.3	26376.5	21521.8	23703.7
O75364	2	1	11.321	0.199516	0.503619	1.11729	0.259142	Sepsis_D(7)_All	Healthy	32117	Pituitary homeobox 3 OS=Homo sapiens OX=9606 GN=PITX3 PE=1 SV=1	0	2049.73	6687.38	2678.18	3307.63	3181.84	2355.47	2961.22	2156.02	1390.26	3408.76	2784.26	3624.89	3595.52	4204.85	3357.27	5207.07	2875.39	2369.8	3717.58	1973.03	2421.07	1570.7	3245.69	822.163	3155.17	2509.26
Q96LC7	2	1	9.9773	0.201184	0.503619	2.05115	0.257533	Sepsis_D(7)_All	Healthy	77504.3	Sialic acid-binding Ig-like lectin 10 OS=Homo sapiens OX=9606 GN=SIGLEC10 PE=1 SV=3	0	34.3027	465.572	8.25666	11.0572	0	76.9426	0	0	0	33.4555	136.218	181.5	0	0	117.155	1343.16	74.2063	29.4852	8.18634	1.36109	0	2.26294	10.604	11.3151	108.596	21.1775
Q93063	2	1	9.4617	0.202969	0.503619	1.0153	0.255827	Sepsis_D(7)_All	Healthy	82996	Exostosin-2 OS=Homo sapiens OX=9606 GN=EXT2 PE=1 SV=1	0	65.6614	12.4714	59.9278	74.2189	50.1568	354.523	129.143	102.783	14.6476	14.112	7.55904	9.83385	28.0306	8.38543	341.965	0	65.092	48.763	115.114	208.279	631.481	0	0	0	11.6237	0.222609
P50895	2	1	10.6798	0.205807	0.503995	2.58317	0.253151	Sepsis_D(7)_All	Healthy	68203.3	Basal cell adhesion molecule OS=Homo sapiens OX=9606 GN=BCAM PE=1 SV=2	98.5171	207.816	44.6984	63.6199	41.4893	10.2693	86.0483	49.1232	0	0	91.0877	57.0685	65.7986	15.2405	0	54.4243	140.679	140.146	1403.77	57.2043	42.3682	48.8653	15.8733	29.0547	89.981	106.014	284.2
Q9GZS9	2	1	10.5376	0.222224	0.504248	1.41806	0.238495	Healthy	Sepsis_D(7)_All	46673.8	Carbohydrate sulfotransferase 5 OS=Homo sapiens OX=9606 GN=CHST5 PE=2 SV=3	0	220.884	998.581	3.45293	17.3871	0.466582	14.9538	19.5366	0	0	81.0714	102.946	223.13	221.527	19.8918	136.748	0	87.677	140.003	69.0627	2.97078	0	0	3.41912	364.421	62.1676	13.7756
O43296	2	1	16.9956	0.230462	0.504248	1.37535	0.231626	Healthy	Sepsis_D(7)_All	72639.7	Zinc finger protein 264 OS=Homo sapiens OX=9606 GN=ZNF264 PE=1 SV=1	680.79	1790.29	1347.5	264.816	711.695	3502.06	1285.4	322.529	280.552	761.363	76.7534	363.245	222.809	562.479	853.278	289.829	174.28	534.856	2078.08	430.334	386.576	480.804	913.347	681.296	1429.32	182.947	3870.77
O75190;Q8WWF6	2	1	9.792	0.239305	0.504248	1.17939	0.224583	Healthy	Sepsis_D(7)_All	36144.1	DnaJ homolog subfamily B member 6 OS=Homo sapiens OX=9606 GN=DNAJB6 PE=1 SV=2	0	44.7856	10.5177	28.3945	41.5749	31.492	70.5234	9.24046	17.6212	16.2964	11.4273	22.5306	0	0	0	0	0	46.7396	12.491	70.7784	37.1194	26.9534	34.9086	24.7116	89.9076	12.2581	0
Q13233	2	1	12.9884	0.241152	0.504248	1.33216	0.223152	Sepsis_D(7)_All	Healthy	166523	Mitogen-activated protein kinase kinase kinase 1 OS=Homo sapiens OX=9606 GN=MAP3K1 PE=1 SV=4	0	911.223	57.8323	101.914	8.17689	139.927	0	134.324	9.97464	0	51.8596	179.775	123.222	288.505	142.914	109.991	0	200.223	442.661	30.2231	52.4217	13.087	8.37488	0	15.6659	180.71	1247.96
Q9UL33	2	1	8.9425	0.249254	0.504248	1.02088	0.217037	Sepsis_D(7)_All	Healthy	16316.8	Trafficking protein particle complex subunit 2-like protein OS=Homo sapiens OX=9606 GN=TRAPPC2L PE=1 SV=1	0	488.507	0	61.7012	110.225	341.64	0	0	590.71	472.907	116.565	35.381	94.8896	134.823	112.024	9.5392	955.636	474.897	0	166.766	457.831	38.638	767.307	69.2258	19.0853	127.934	4.46408
Q8WUB8	2	1	10.1343	0.254218	0.507094	1.35105	0.213412	Healthy	Sepsis_D(7)_All	57077.4	PHD finger protein 10 OS=Homo sapiens OX=9606 GN=PHF10 PE=1 SV=3	2109.91	1219.52	347.962	967.532	1003.88	1029.58	1224.19	1522.8	1360.29	1577.3	795.158	709.2	341.904	363.195	1054.85	918.023	0	581.652	850.425	1122.33	1576.85	1611.47	698.66	1904.03	1320.78	478.656	1228.88
P36712	2	1	10.1221	0.259444	0.507094	2.00816	0.209692	Healthy	Sepsis_D(7)_All	64843.7	Pre-hexon-linking protein IIIa OS=Human adenovirus A serotype 12 OX=28282 GN=L1 PE=1 SV=1	734.837	412.274	2537.01	9142.09	642.871	417.275	2292.39	1468.96	992.041	474.933	3025.96	2430.46	956.431	652.61	528.256	618.453	909.952	304.811	427.706	1055.1	600.014	616.349	1045.79	413.59	612.835	692.291	1290.86
Q9H6K4	2	1	10.2582	0.260404	0.50747	1.3062	0.209019	Sepsis_D(7)_All	Healthy	20167.4	Optic atrophy 3 protein OS=Homo sapiens OX=9606 GN=OPA3 PE=1 SV=1	1945.57	334.463	808.723	1567.18	434.061	594.011	1135.72	1593.84	306.923	647.89	501.724	1249.23	828.115	856.278	1850.71	1786.76	221.848	657.771	935.023	2165.67	1539.81	1667.03	1002.03	449.055	2577.06	1028.17	1486.65
Q9Y3X0	2	1	11.0347	0.269144	0.510263	1.00479	0.203036	Sepsis_D(7)_All	Healthy	59817.1	Coiled-coil domain-containing protein 9 OS=Homo sapiens OX=9606 GN=CCDC9 PE=1 SV=1	0	1197.23	2358.83	1537.57	2267.18	1312.91	1787.31	2452.23	1457.04	1320.44	1106.72	1250.57	1910.61	1686.11	1999.15	2152.37	2017.33	2464.6	1376.26	1652.57	1364.7	1634.88	1226.79	1796.65	1349.86	1038	774.778
Q02086	2	1	14.4436	0.290042	0.51317	2.0494	0.189706	Healthy	Sepsis_D(7)_All	65527.4	Transcription factor Sp2 OS=Homo sapiens OX=9606 GN=SP2 PE=1 SV=3	0	45.0913	127.253	135.424	12.2284	0	39.2328	112.891	0	0	145.625	14.3539	0	0	0	19.9093	0	19.8303	0	0	18.9349	0	0	8.93085	0	10.517	153.527
P11686	2	1	10.0009	0.290382	0.51317	13.4958	0.1895	Sepsis_D(7)_All	Healthy	21395	Pulmonary surfactant-associated protein C OS=Homo sapiens OX=9606 GN=SFTPC PE=1 SV=2	7.12464	0	0	0	11.1625	0	0	0	0	27.5767	17.035	0	0	150.032	0	0	231.678	0	0	0	0	394.66	2.21511	2.19577	0	4.23224	250.201
Q9UKK3	2	1	9.4394	0.304292	0.515808	1.32549	0.181329	Sepsis_D(7)_All	Healthy	194705	Poly [ADP-ribose] polymerase 4 OS=Homo sapiens OX=9606 GN=PARP4 PE=1 SV=3	0	93.2255	0	63.5349	157.98	418.345	68.5964	5.97628	284.103	148.217	217.95	133.297	208.064	196.705	125.07	110.818	0	242.154	65.8298	159.634	522.828	80.9759	275.9	125.597	0	180.521	148.736
Q9H1R2	2	1	10.1554	0.305657	0.515808	1.07134	0.180554	Sepsis_D(7)_All	Healthy	32680	Dual specificity protein phosphatase 15 OS=Homo sapiens OX=9606 GN=DUSP15 PE=1 SV=4	0	277.692	473.897	1021.01	1138.15	744.058	165.997	541.897	823.811	668.413	771.821	532.373	933.131	869.465	912.233	494.687	155.766	823.406	263.522	588.53	1064.55	402.201	1356.01	454.279	172.491	728.882	140.054
Q96EI5	2	1	8.5335	0.322906	0.51859	1.47129	0.17116	Sepsis_D(7)_All	Healthy	24761.4	Transcription elongation factor A protein-like 4 OS=Homo sapiens OX=9606 GN=TCEAL4 PE=1 SV=2	0	778.982	67.5138	251.548	118.974	650.373	38.7037	138.084	1281.88	515.158	608.784	837.535	403.379	427.651	68.2139	293.492	0	936.152	244.728	202.32	382.544	157.48	1637.68	315.943	1305.24	1150.62	635.855
Q5TKA1	2	1	10.5569	0.32422	0.51859	1.71639	0.170473	Sepsis_D(7)_All	Healthy	62459.1	Protein lin-9 homolog OS=Homo sapiens OX=9606 GN=LIN9 PE=1 SV=1	0	155.027	74.5244	60.9362	159.731	109.607	76.1119	313.205	39.7752	140.9	103.218	44.1143	206.812	204.736	74.6553	917.989	55.6712	545.829	23.3197	30.0827	134.461	586.702	119.686	44.5847	93.2187	43.3926	68.1848
O75934	2	1	11.2099	0.339986	0.524287	1.54172	0.162524	Sepsis_D(7)_All	Healthy	26245.6	Pre-mRNA-splicing factor SPF27 OS=Homo sapiens OX=9606 GN=BCAS2 PE=1 SV=1	0	44.9454	20.713	237.789	114.362	69.1106	0	0	62.3408	21.4964	244.709	264.821	87.3513	28.3302	0	9.54326	75.6002	9.45017	68.0394	183.864	116.644	169.799	8.78016	42.6269	9.14092	177.215	0
P21039	2	1	10.4905	0.346625	0.527381	6.70556	0.159331	Sepsis_D(7)_All	Healthy	24718.1	Protein C5 OS=Vaccinia virus (strain Copenhagen) OX=10249 GN=C5L PE=3 SV=1	27.9269	0	38.0143	47.6079	0	11.1106	0	48.7886	0	0	38.2623	899.628	180.799	209.288	309.48	12.7366	0	34.572	0	12.5476	0	0	0	0	119.628	160.275	0
Q86XH1	2	1	10.3409	0.350696	0.527445	2.16753	0.157417	Sepsis_D(7)_All	Healthy	95626.5	Dynein regulatory complex protein 11 OS=Homo sapiens OX=9606 GN=IQCA1 PE=2 SV=1	0	333.306	207.052	142.812	4.90231	195.222	0	0	109.662	14.7517	76.2834	35.6848	143.447	299.473	112.839	164.157	1995.33	225.692	0	27.3864	136.74	0	11.3308	0	302.148	135.603	47.1015
Q9Y2I9	2	1	8.8851	0.365267	0.534739	1.17586	0.150823	Healthy	Sepsis_D(7)_All	103656	TBC1 domain family member 30 OS=Homo sapiens OX=9606 GN=TBC1D30 PE=1 SV=2	370.25	432.96	915.043	348.568	585.995	761.796	767.786	251.176	266.17	208.407	114.13	375.001	1265.28	596.82	428.27	193.008	224.519	202.3	168.761	491.418	455.12	224.473	582.795	424.225	616.725	313.912	419.226
Q9Y676	2	1	9.1359	0.365781	0.53491	1.49718	0.150598	Sepsis_D(7)_All	Healthy	29737.8	28S ribosomal protein S18b_ mitochondrial OS=Homo sapiens OX=9606 GN=MRPS18B PE=1 SV=1	0	1410.59	73.2361	248.846	233.85	516.397	106.812	505.62	279.086	339.85	419.413	294.457	345.163	504.5	339.184	943.219	0	833.809	1935.51	578.587	675.621	645.727	315.877	67.2983	322.371	408.557	824.336
Q9Y4C1	2	1	14.1589	0.370689	0.536104	1.01521	0.148468	Sepsis_D(7)_All	Healthy	149565	Lysine-specific demethylase 3A OS=Homo sapiens OX=9606 GN=KDM3A PE=1 SV=4	0	1435.38	222.038	220.507	301.513	654.3	75.7832	1195.28	1781.19	1338.96	360.007	458.968	412.504	695.935	216.102	766.742	6.09453	1090.18	661.002	689.989	493.831	1745.31	1540.07	761.937	289.537	655.756	1625.22
P49418	2	1	10.2104	0.374675	0.536276	2.42831	0.146769	Sepsis_D(7)_All	Healthy	76428	Amphiphysin OS=Homo sapiens OX=9606 GN=AMPH PE=1 SV=1	0	28.5821	129.772	55.1405	18.2978	29.9514	0	324.04	0	0	106.28	98.799	177.21	32.0978	0	765.879	0	821.376	149.472	9.1552	9.33172	16.6101	0	0	9.65594	156.334	65.9864
Q86VE3	2	1	4.5477	0.387801	0.542546	1.14643	0.141361	Sepsis_D(7)_All	Healthy	56174.9	Spermidine/spermine N(1)-acetyltransferase-like protein 1 OS=Homo sapiens OX=9606 GN=SATL1 PE=2 SV=3	0	1840.43	989.054	1496.85	2320.29	2751.32	1736.57	1348.93	3972.18	3385.01	1119.01	1227.32	1998.59	2069.62	1578.03	2413.14	9091.86	3357.35	901.84	936.233	4178.92	1361.64	4283.54	1395.1	147.548	1908.66	699.777
P18577;Q02161	2	1	10.5601	0.424957	0.555219	7.21513	0.127473	Sepsis_D(7)_All	Healthy	45902.5	Blood group Rh(CE) polypeptide OS=Homo sapiens OX=9606 GN=RHCE PE=1 SV=2	0	0	0	51.8377	43.6607	0	21.8961	0	0	7.66588	74.6701	7.56181	0	0	0	10.8118	34.0792	4.1656	1186.66	0	96.9722	0	0	63.8314	0	55.2052	0
Q9HBD1	2	1	14.9184	0.443827	0.559227	2.33333	0.12114	Healthy	Sepsis_D(7)_All	132866	Roquin-2 OS=Homo sapiens OX=9606 GN=RC3H2 PE=1 SV=2	0	96257	0	2698.31	11977.6	43640.4	14180.4	20.5726	31224.4	71746.6	2803.84	2905.57	3257.57	11781	10418.8	2476.36	0	18662.6	4004.74	2222.8	55989.2	13382.9	27878.8	11812.3	4453.93	24583.1	1352.51
P54756	2	1	9.3559	0.447586	0.562648	1.46803	0.119932	Healthy	Sepsis_D(7)_All	116799	Ephrin type-A receptor 5 OS=Homo sapiens OX=9606 GN=EPHA5 PE=1 SV=3	0	193.671	1518.92	250.904	297.065	303.22	167.427	108.491	310.42	153.388	137.434	309.35	985.949	756.579	79.6238	9.27664	0	6.27955	93.9203	128.075	308.675	20.1485	9.35	54.8365	320.326	424.874	180.798
Q6ZVT6	2	1	4.397	0.454291	0.563766	1.20638	0.117817	Healthy	Sepsis_D(7)_All	77184	Uncharacterized protein C3orf67 OS=Homo sapiens OX=9606 GN=C3orf67 PE=2 SV=2	0	5827.82	16989.9	1878.66	1470.46	2279.24	1301.37	2980.89	2803.32	1938.69	1484.3	3259.22	1395.96	1913.98	1795.25	1005.58	478.257	632.861	7211.03	1789.37	1992.34	15708.4	1627.68	3132.3	3258.9	1382.2	4734.54
Q9H6S3	2	1	11.557	0.458679	0.564896	8.66778	0.116461	Sepsis_D(7)_All	Healthy	81248	Epidermal growth factor receptor kinase substrate 8-like protein 2 OS=Homo sapiens OX=9606 GN=EPS8L2 PE=1 SV=2	16.848	222.385	24.0619	17.8296	2.99883	3.98189	1.04491	0	0	0	2.01202	48.0567	68.7131	154.196	16.1284	0	805.574	22.3219	0	0	0	0	0	0	716.854	28.9193	2397.92
Q9NRM1	2	1	12.7232	0.460374	0.564896	1.04376	0.115944	Sepsis_D(7)_All	Healthy	129184	Enamelin OS=Homo sapiens OX=9606 GN=ENAM PE=1 SV=3	374.074	207.883	0	471.994	634.319	349.157	1085.38	268.35	504.747	952.599	681.457	471.081	240.127	108.029	236.92	289.081	162.875	258.305	1201.88	1156.07	813.174	369.909	835.999	1182.63	198.009	320.478	77.1169
O95361	2	1	9.6778	0.470898	0.569221	1.37611	0.1128	Healthy	Sepsis_D(7)_All	64924.7	Tripartite motif-containing protein 16 OS=Homo sapiens OX=9606 GN=TRIM16 PE=1 SV=3	0	0	51.0874	72.3535	203.215	300.355	45.773	0	184.22	472.947	187.418	3.09573	0	61.7157	159.352	0	0	0	45.5976	8.5848	458.05	0	513.157	127.025	0	65.4509	13.5319
Q9H4D0	2	1	11.0543	0.472882	0.570309	1.33605	0.112221	Healthy	Sepsis_D(7)_All	108317	Calsyntenin-2 OS=Homo sapiens OX=9606 GN=CLSTN2 PE=1 SV=2	171.039	35.7955	573.724	199.712	328.221	64.4898	577.837	335.274	6.79769	36.8424	125.914	287.774	287.932	131.458	362.385	683.735	0	195.374	87.87	230.24	12.8276	0	50.1601	47.8225	106.206	257.111	97.5505
Q9Y2D8	2	1	10.9213	0.475535	0.571992	2.13468	0.111454	Healthy	Sepsis_D(7)_All	72034.7	Afadin- and alpha-actinin-binding protein OS=Homo sapiens OX=9606 GN=SSX2IP PE=1 SV=3	0	403.28	0	137.875	958.295	2481.74	403.924	1009.43	1893.99	1699.31	29.8169	151.016	1533.65	2141.64	804.445	52.3662	0	38.2802	13.8128	9.45867	211.917	212.586	1150.6	619.179	171.791	7.37498	9.73477
Q13009	2	1	11.8779	0.47603	0.571992	3.48107	0.111311	Healthy	Sepsis_D(7)_All	178820	T-lymphoma invasion and metastasis-inducing protein 1 OS=Homo sapiens OX=9606 GN=TIAM1 PE=1 SV=2	0	353.68	1952.98	194.94	11.7956	73.084	38.6574	64.4143	29.4097	0	46.9111	223.144	56.9623	91.0167	99.1436	17.4289	0	0	0	11.6694	28.4636	188.926	0	0	379.815	46.5689	137.768
Q14392	2	1	10.4741	0.503295	0.582423	1.50592	0.103853	Sepsis_D(7)_All	Healthy	73005.6	Transforming growth factor beta activator LRRC32 OS=Homo sapiens OX=9606 GN=LRRC32 PE=1 SV=1	0	145.06	0	70.5295	39.6133	226.523	54.2439	0	585.14	663.459	797.315	34.0874	333.067	447.912	33.9914	668.185	0	1067.88	0	32.287	65.0104	11.886	565.424	190.71	109.328	211.528	0
O43402	2	1	10.347	0.519691	0.587029	1.2529	0.0997118	Sepsis_D(7)_All	Healthy	24229.3	ER membrane protein complex subunit 8 OS=Homo sapiens OX=9606 GN=EMC8 PE=1 SV=1	0	429.689	314.075	156.014	167.201	300.733	213.126	435.29	237.289	106.902	106.106	127.357	266.508	586.31	384.238	629.336	361.374	676.202	281.671	150.049	450.009	438.903	178.259	45.0102	3.19106	143.513	199.273
Q96P11	2	1	10.1145	0.532557	0.591888	1.97125	0.0966305	Healthy	Sepsis_D(7)_All	47319.1	Probable 28S rRNA (cytosine-C(5))-methyltransferase OS=Homo sapiens OX=9606 GN=NSUN5 PE=1 SV=2	0	115.849	262.915	465.542	273.788	260.502	437.334	326.5	258.464	50.2929	217.931	67.4041	64.49	50.0639	27.2778	408.057	31.6956	211.175	137.708	234.302	165.092	227.965	114.127	38.0495	31.0104	54.8254	32.7173
P46379	2	1	10.7844	0.547746	0.59792	1.25786	0.0931734	Healthy	Sepsis_D(7)_All	119865	Large proline-rich protein BAG6 OS=Homo sapiens OX=9606 GN=BAG6 PE=1 SV=2	73.2548	199.087	537.973	77.7412	47.009	89.9069	12.7232	130.229	53.2709	57.6214	54.325	70.8327	113.523	165.125	100.141	121.908	0	155.389	238.136	52.6046	103.863	29.6646	7.06474	13.9439	201.723	105.839	194.241
Q8NDQ6	2	1	11.4908	0.56625	0.608507	1.29347	0.0892117	Sepsis_D(7)_All	Healthy	79375.1	Zinc finger protein 540 OS=Homo sapiens OX=9606 GN=ZNF540 PE=1 SV=1	335.527	461.57	110.539	190.997	212.572	55.8202	274.965	488.931	275.003	241.433	191.991	263.358	130.006	167.936	156.593	1129.27	0	1808.36	494.142	140.03	119.313	62.8248	118.616	224.682	433.93	187.722	192.49
P48163	2	1	11.1689	0.578632	0.614948	2.0394	0.0867061	Sepsis_D(7)_All	Healthy	64720	NADP-dependent malic enzyme OS=Homo sapiens OX=9606 GN=ME1 PE=1 SV=1	0	255.439	14.1404	175.902	171.647	147.222	193.35	107.95	85.5876	539.787	426.095	237.834	307.458	629.162	78.9763	503.571	0	1369.9	75.5082	263.812	471.037	113.268	684.759	330.13	0	346.16	25.0651
B2RXH4	2	1	9.3149	0.589132	0.618305	1.18504	0.0846686	Healthy	Sepsis_D(7)_All	78958	BTB/POZ domain-containing protein 18 OS=Homo sapiens OX=9606 GN=BTBD18 PE=2 SV=1	1431.32	550.677	1965.62	2735.36	2356.57	2334.11	2128.89	2893.51	1548.44	84.1667	1134.61	1792.45	3424.62	1750.14	1578.93	758.293	468.8	164.087	80.7276	3585.13	2608	1686.88	1087.69	2067.69	1693.1	1676.37	305.454
Q9BW04	2	1	11.6593	0.595868	0.620062	1.42734	0.0834026	Healthy	Sepsis_D(7)_All	64249.5	Specifically androgen-regulated gene protein OS=Homo sapiens OX=9606 GN=SARG PE=1 SV=2	191.448	90.6782	176.269	22.2542	6.42419	19.9054	37.4613	65.5051	0	0	73.7765	57.7698	25.0618	91.3894	0	29.9241	133.946	115.438	0	19.1976	3.49378	0	0	0	88.401	63.8422	24.2201
O75954	2	1	11.2941	0.61807	0.626907	2.06951	0.0794463	Sepsis_D(7)_All	Healthy	27577.4	Tetraspanin-9 OS=Homo sapiens OX=9606 GN=TSPAN9 PE=1 SV=1	11.0239	18.5171	92.546	0.724628	13.1997	0	34.8777	372.56	1.93473	0	0	143.409	263.415	0	14.3696	453.823	0	108.65	424.623	4.05201	0	9.06426	1.50372	0	216.586	25.4129	253.837
P36791	2	1	10.9072	0.618263	0.626907	1.3233	0.0794133	Healthy	Sepsis_D(7)_All	45722.4	Regulatory protein E2 OS=Human papillomavirus type 32 OX=333763 GN=E2 PE=3 SV=1	0	719.173	198.127	448.849	596.361	343.123	652.262	329.205	2367.21	2847.93	1252.59	468.737	387.017	163.755	137.686	287.059	214.048	573.78	72.7105	365.813	622.398	378.898	2987.68	556.088	1408.67	562.248	483.402
A6NMB1	2	1	10.0204	0.630722	0.633244	1.36571	0.0773348	Healthy	Sepsis_D(7)_All	53790.2	Sialic acid-binding Ig-like lectin 16 OS=Homo sapiens OX=9606 GN=SIGLEC16 PE=2 SV=3	0	257.912	0	0	5.94049	125.488	0	0	7.08384	0	7.98521	85.8389	78.7933	26.2321	68.0546	0	0	0	0	0	0	0	0	95.4097	0	48.5145	82.629
Q9UJD0	2	1	9.8497	0.635201	0.634267	1.40248	0.0766111	Sepsis_D(7)_All	Healthy	33081.5	Regulating synaptic membrane exocytosis protein 3 OS=Homo sapiens OX=9606 GN=RIMS3 PE=1 SV=1	0	15.4058	61.9362	374.225	223.072	293.375	467.328	515.94	295.215	296.146	245.04	309.943	586.495	3.96493	836.284	884.797	0	83.986	131.234	484.195	451.4	560.414	317.183	266.095	599.748	269.484	31.9529
Q8WUB2	2	1	10.3371	0.649957	0.639427	1.466	0.0743135	Sepsis_D(7)_All	Healthy	31020	Protein FAM216A OS=Homo sapiens OX=9606 GN=FAM216A PE=2 SV=1	24.2335	163.99	426.988	142.977	115.883	220.034	56.2426	0	171.573	108.371	978.03	113.032	151.234	29.564	37.7316	10.9171	85.6344	0	13.6427	23.8845	196.822	62.7228	107.974	1351.55	50.0682	351.757	0
H3BV60	2	1	9.2444	0.658173	0.642944	2.05671	0.0730898	Sepsis_D(7)_All	Healthy	33218.2	Transforming growth factor-beta receptor type 3-like protein OS=Homo sapiens OX=9606 GN=TGFBR3L PE=2 SV=1	57.1185	220.667	0	0	0	0	0	127.962	0	0	0	0	0	0	0	368.081	0	891.339	0	0	0	0	0	0	159.238	0	0
Q04941	2	1	13.5083	0.677028	0.650256	1.29006	0.070427	Healthy	Sepsis_D(7)_All	17032.9	Proteolipid protein 2 OS=Homo sapiens OX=9606 GN=PLP2 PE=1 SV=1	44.6378	81.1842	524.749	88.9569	26.9535	11.7635	0	249.303	0	0	0	92.3259	264.036	299.212	0	169.387	0	104.843	0	20.6649	0	13.788	0	0	253.597	101.202	35.019
Q9H1E3	2	1	11.6986	0.682583	0.652597	1.94336	0.0696801	Healthy	Sepsis_D(7)_All	27296.4	Nuclear ubiquitous casein and cyclin-dependent kinase substrate 1 OS=Homo sapiens OX=9606 GN=NUCKS1 PE=1 SV=1	87.9223	34.0606	6.13506	135.064	0	0	8.75696	0	0	9.5436	17.5484	0.537554	0	5.69225	50.034	0	6.59839	0	13.8748	27.6138	0	0	16.2045	0	99.8383	3.45333	4.83826
P28289	2	1	12.8327	0.693743	0.656975	2.85493	0.0682296	Sepsis_D(7)_All	Healthy	40683.3	Tropomodulin-1 OS=Homo sapiens OX=9606 GN=TMOD1 PE=1 SV=1	112.118	104.498	171.332	268.609	130.214	135.837	59.8051	9.79588	235.968	164.658	248.864	246.221	118.193	111.129	109.548	5.5872	1.73949	17.8386	4893.94	76.9124	280.426	56.4417	92.1076	111.251	92.1885	271.271	26.2932
P83881;Q969Q0	2	1	10.7094	0.69478	0.657309	1.04167	0.0680982	Healthy	Sepsis_D(7)_All	12726	60S ribosomal protein L36a OS=Homo sapiens OX=9606 GN=RPL36A PE=1 SV=2	1161.81	175.255	2956.16	958.905	1169.67	384.904	1476.71	1723.64	408.945	381.409	456.323	442.71	489.727	5063.45	546.833	1783.92	1317.8	373.356	1054.99	557.722	966.921	2158.53	226.259	118.683	827.016	321.781	915.255
P12490	2	1	11.3042	0.694828	0.657309	8.22168	0.0680921	Sepsis_D(7)_All	Healthy	48519.8	Truncated surface protein OS=Human immunodeficiency virus type 1 group M subtype B (isolate NY5) OX=11698 GN=env PE=1 SV=1	0	72.9451	66.9205	440.455	534.748	235.325	134.498	86.5353	159.951	199.504	100.356	72.9207	113.938	41.8761	416.643	7.66953	24588.8	396.126	100.039	153.922	295.896	65.5413	333.032	160.167	24.5346	106.127	10.0476
Q9Y252	2	1	14.1996	0.696723	0.657677	1.7887	0.0678535	Healthy	Sepsis_D(7)_All	78490.5	E3 ubiquitin-protein ligase RNF6 OS=Homo sapiens OX=9606 GN=RNF6 PE=1 SV=1	0	1036.9	0	62.6411	275.654	18.8691	143.081	608.313	253.919	315.042	93.852	154.506	143.115	308.491	369.833	181.424	0	587.447	214.653	0	159.413	41.1927	0	0	217.019	41.496	67.3688
Q15904	2	1	10.7502	0.703565	0.660141	1.63119	0.0670073	Healthy	Sepsis_D(7)_All	52197	V-type proton ATPase subunit S1 OS=Homo sapiens OX=9606 GN=ATP6AP1 PE=1 SV=2	0	11.4839	1058.23	10.7525	26.3272	69.8953	40.5191	22.3828	0	0	20.7731	131.976	319.417	303.194	84.2792	24.3925	0	60.6234	0	57.2306	14.1471	0	0	38.409	0	175.687	61.7545
O95455	2	1	8.8713	0.705757	0.660913	1.07981	0.0667413	Healthy	Sepsis_D(7)_All	40556.1	dTDP-D-glucose 4_6-dehydratase OS=Homo sapiens OX=9606 GN=TGDS PE=1 SV=1	0	0	193.869	0	0	0	0	0	0	0	0	0	0	0	0	0	157.894	0	0	119.798	0	0	0	0	27.5268	0	0
P40261	2	1	10.4589	0.711558	0.663127	1.10756	0.0660493	Healthy	Sepsis_D(7)_All	30030.3	Nicotinamide N-methyltransferase OS=Homo sapiens OX=9606 GN=NNMT PE=1 SV=1	891.168	731.428	2256.63	526.174	736.717	657.679	662.821	541.515	624.192	1448.35	780.973	710.164	715.642	1209.33	568.219	1342.82	463.9	1110.4	752.105	482.868	609.07	515.743	409.196	1250.88	1244.23	594.444	1171.79
P50792	2	1	10.4765	0.720536	0.666112	1.66988	0.0650116	Healthy	Sepsis_D(7)_All	56909.1	Major capsid protein L1 OS=Human papillomavirus type 29 OX=37112 GN=L1 PE=3 SV=1	417.417	14712.6	2496.5	1018.1	407.969	367.863	6579.58	10339.7	933.971	1984.54	1108.05	4748.47	5707.21	1000.36	841.943	7808.28	277.957	422.697	7024.77	1643.9	1970.26	1595.35	740.124	2089.47	902.422	1542.44	542.768
Q15768	2	1	9.9978	0.726496	0.667812	1.03707	0.0643448	Healthy	Sepsis_D(7)_All	36177	Ephrin-B3 OS=Homo sapiens OX=9606 GN=EFNB3 PE=1 SV=1	12252.8	16634.3	29870.8	11688.3	12624.1	12313.3	18505.9	16245.4	15225.9	12364.5	7411.94	6441.38	13092.2	17265.6	15295.4	14887.7	24750.3	17310.3	17030.5	16052.4	15396.5	22195	13754.8	17967.5	16882.6	9207.21	13606.2
Q5T6J7	2	1	9.0064	0.729839	0.668509	1.52458	0.0639785	Healthy	Sepsis_D(7)_All	20748.9	Probable gluconokinase OS=Homo sapiens OX=9606 GN=IDNK PE=1 SV=1	0	100.805	417.465	747.145	1069.11	732.098	689.607	319.713	589.54	148.256	569.18	161.093	213.062	215.1	549.516	486.281	131.581	438.801	198.357	467.635	630.181	384.822	183.912	259.459	85.6375	298.538	94.4649
Q3ZK62	2	1	11.6641	0.740996	0.674241	2.20673	0.0627948	Healthy	Sepsis_D(7)_All	36858.3	Non-structural protein 2 OS=Rotavirus A (isolate RVA/Human/Belgium/B4106/2000/G3P11[14]) OX=578843 PE=3 SV=1	0	145.202	314.436	0	0	0	4.97816	0	0	0	0	8.48584	0	0	0	0	0	0	7.80669	21.9673	0	0	0	0	21.9504	0	297.715
Q15102	2	1	13.1384	0.760736	0.680762	1.8925	0.0608443	Healthy	Sepsis_D(7)_All	25848.3	Platelet-activating factor acetylhydrolase IB subunit gamma OS=Homo sapiens OX=9606 GN=PAFAH1B3 PE=1 SV=1	0	2.74964	0	282.023	267.284	218.862	90.982	0	252.969	220.927	114.666	66.3543	21.1118	17.5272	79.276	8.06762	19.2538	19.2713	1.80903	240.193	294.641	27.5232	214.288	12.8509	20.8116	41.2813	0.998351
P78337	2	1	11.9866	0.76196	0.681356	1.2524	0.0607292	Sepsis_D(7)_All	Healthy	34413.3	Pituitary homeobox 1 OS=Homo sapiens OX=9606 GN=PITX1 PE=1 SV=2	39.9031	644.77	1203.25	95.1106	26.4029	24.6369	22.7851	86.0477	50.9224	0	17.9549	47.5373	79.0616	401.847	26.0765	79.9742	1502.83	706.91	289.644	23.8999	0	12.4171	3.20496	31.0695	508.757	49.7815	889.864
P09067	2	1	9.3925	0.771389	0.685403	2.14531	0.0598659	Healthy	Sepsis_D(7)_All	29605.6	Homeobox protein Hox-B5 OS=Homo sapiens OX=9606 GN=HOXB5 PE=1 SV=3	0	2629.99	5657.11	378.213	1309.6	1280.51	174.513	1003.78	641.536	1497.4	135.692	386.707	613.304	530.136	345.757	1043.37	0	1492.63	578.114	233.641	1168.93	917.565	1659.3	529.331	816.878	165.317	931.048
P0C025	2	1	15.8575	0.774885	0.686136	1.51443	0.0595561	Sepsis_D(7)_All	Healthy	36151.6	Nucleoside diphosphate-linked moiety X motif 17 OS=Homo sapiens OX=9606 GN=NUDT17 PE=1 SV=2	160.781	64.1374	0	145.31	12.4152	132.125	104.815	167.803	8.2032	0	0	203.111	354.806	0	316.333	290.181	0	75.9021	98.012	56.7295	20.2236	74.6568	0	91.2081	467.11	0	0
O75594	2	1	14.0686	0.783636	0.688295	25.2009	0.058804	Sepsis_D(7)_All	Healthy	22130	Peptidoglycan recognition protein 1 OS=Homo sapiens OX=9606 GN=PGLYRP1 PE=1 SV=1	0	0	0	0.669765	2.12235	0	0	0	0	0	0.208402	0	0	0	0	0	0	0	0	0	0	0	0	0	0	0	119.41
F5HGK9	2	1	10.6773	0.786844	0.689278	1.27942	0.0585368	Healthy	Sepsis_D(7)_All	68812.2	Portal protein OS=Human herpesvirus 8 type P (isolate GK18) OX=868565 GN=ORF43 PE=3 SV=1	154.169	357.961	826.946	91.6785	123.478	140.703	76.0554	561.635	0	8.50861	38.6561	157.739	366.119	313.07	257.803	345.375	140.163	249.938	86.631	187.473	119.46	41.3368	0	8.33589	415.216	149.331	234.091
P89431	2	1	10.3737	0.809456	0.692576	1.07583	0.0567791	Sepsis_D(7)_All	Healthy	80882.2	DNA helicase/primase complex-associated protein OS=Human herpesvirus 2 (strain HG52) OX=10315 GN=UL8 PE=3 SV=1	0	1170.29	438.269	907.256	1294.36	1697.22	1367.76	1048.47	1823.75	1999.37	951.687	1095.86	1384.76	1499.42	1275.01	1398.34	0.0427637	2026.86	1268.24	1269.74	1712.6	1302.29	2345.59	1779.57	25.9885	1313.75	833.967
O95833	2	1	11.2868	0.820911	0.696846	1.5353	0.0559713	Sepsis_D(7)_All	Healthy	26933.6	Chloride intracellular channel protein 3 OS=Homo sapiens OX=9606 GN=CLIC3 PE=1 SV=2	67.475	4.8005	694.415	67.8134	34.7856	0	14.4676	10.0697	0	0	0	29.4596	6.13111	0	0	0	44.002	507.63	810.22	12.7468	3.15672	0	0	0	834.074	32.0888	53.3926
Q5T7W7	2	1	10.3757	0.827059	0.699203	1.0243	0.0555601	Sepsis_D(7)_All	Healthy	59802.4	Thiosulfate sulfurtransferase/rhodanese-like domain-containing protein 2 OS=Homo sapiens OX=9606 GN=TSTD2 PE=1 SV=1	31.2901	140.969	152.935	73.4691	252.603	258.059	28.0403	208.815	339.842	133.8	206.856	238.857	156.857	16.7669	36.6103	74.7942	23.4549	195.953	573.76	23.0911	147.607	150.503	100.637	170.739	216.343	156.527	331.259
P0C7V9	2	1	8.9107	0.831286	0.700543	1.70184	0.0552865	Healthy	Sepsis_D(7)_All	27171.8	Putative methyltransferase-like protein 15P1 OS=Homo sapiens OX=9606 GN=METTL15P1 PE=5 SV=1	0	2046.14	2982.99	952.743	829.675	1352.23	1829.19	1020.25	1372.61	2475.01	765.91	820.639	901.982	1094.73	628.187	686.971	0	1495.57	572.581	640.765	821.603	612.961	849.082	1198.2	1903.58	991.122	860.902
P52348	2	1	9.5291	0.831764	0.700543	20.3954	0.055256	Healthy	Sepsis_D(7)_All	34662	Triplex capsid protein 1 OS=Human herpesvirus 6A (strain Uganda-1102) OX=10370 GN=TRX1 PE=3 SV=1	0	5755.74	7.72299	233.386	89.2487	47.5627	53.129	0	0	106.863	118.069	25.5385	28.9128	7.40625	17.647	7.26143	9.38835	59.1141	17.9235	29.7882	61.6914	0	26.2771	12.3301	14.7246	73.1782	15.3379
Q86UT6	2	1	11.5752	0.832785	0.701018	1.11043	0.0551911	Healthy	Sepsis_D(7)_All	108643	NLR family member X1 OS=Homo sapiens OX=9606 GN=NLRX1 PE=1 SV=1	0	0	0	186.097	325.758	426.163	178.534	319.319	479.623	235.249	256.404	139.284	319.27	326.64	285.074	388.619	0	582.2	0	198.208	143.475	84.8494	241.875	138.174	0	188.222	0.368542
P15135	2	1	9.604	0.843451	0.704661	1.16342	0.0545394	Healthy	Sepsis_D(7)_All	15819.1	Early E3 15.3 kDa protein OS=Human adenovirus B serotype 7 OX=10519 PE=3 SV=1	23.9541	0.67412	88.01	34.6209	82.8805	9.05634	10.919	3.4855	0	0	27.2919	25.7377	22.4681	5.82541	0	15.6621	0	9.92911	0	22.7828	6.77615	6.70052	0.585339	0	16.7913	18.7317	191.281
P29279	2	1	9.6832	0.851812	0.706757	1.24713	0.0540604	Healthy	Sepsis_D(7)_All	40315.6	Connective tissue growth factor OS=Homo sapiens OX=9606 GN=CTGF PE=1 SV=2	0	6306.92	9278.77	3637.76	3061.62	2533.89	1291.7	2757.8	5588.73	5532.53	2668.23	3745.69	2770.42	3592.52	2964.66	2395.48	0	4845.46	3874.87	2146.29	3247.84	1949.68	5189.12	2216.1	8009.45	2821.32	2073.88
Q92833	2	1	17.2198	0.854962	0.707383	1.72833	0.0538872	Sepsis_D(7)_All	Healthy	140388	Protein Jumonji OS=Homo sapiens OX=9606 GN=JARID2 PE=1 SV=2	211.19	215.249	679.117	259.496	85.745	26.8126	275.851	354.427	71.1683	134.621	65.9413	268.005	829.803	476.382	145.916	673.534	655.252	575.464	498.965	323.965	39.2623	233.08	4.90097	2.02117	265.139	270.024	1470.3
P01909	2	1	12.0808	0.859178	0.708642	1.884	0.0536615	Healthy	Sepsis_D(7)_All	28090.1	HLA class II histocompatibility antigen_ DQ alpha 1 chain OS=Homo sapiens OX=9606 GN=HLA-DQA1 PE=1 SV=1	0	1304.13	1195.97	2997.95	2224.27	618.109	1313.35	2607.72	1129.71	2234.92	296.299	786.792	586.173	514.987	878.312	781.752	737.361	1716.62	1798	1009.46	690.508	1488.39	1269.79	758.28	16.2616	427.551	343.45
Q8N8V2	2	1	10.0939	0.861407	0.709112	1.41156	0.053545	Healthy	Sepsis_D(7)_All	73140.7	Guanylate-binding protein 7 OS=Homo sapiens OX=9606 GN=GBP7 PE=2 SV=2	0	27.0833	0	561.857	368.814	622.643	436.385	0	492.384	355.889	365.259	99.3061	1.21421	59.0009	342.698	151.091	0	175.433	155.559	527.67	448.477	0	473.645	332.846	79.9346	238.375	0
Q9NP70	2	1	10.3009	0.863643	0.710084	1.02767	0.0534302	Sepsis_D(7)_All	Healthy	48340.1	Ameloblastin OS=Homo sapiens OX=9606 GN=AMBN PE=1 SV=1	0	297.793	1181.88	690.88	573.268	897.288	29.5456	261.042	36.0569	25.6089	1251.77	667.708	312.781	504.353	1013.05	87.5191	0	140.173	84.7672	747.31	54.6379	0	64.308	872.882	167.273	819.598	188.408
P03095	2	1	10.0981	0.865246	0.710536	1.0625	0.053349	Healthy	Sepsis_D(7)_All	37368.1	Minor capsid protein VP2 OS=JC polyomavirus OX=10632 PE=3 SV=3	0	121.302	321.198	71.4926	81.4491	76.9501	27.5322	296.388	31.8385	6.71254	43.7581	74.5537	176.209	173.16	229.072	234.591	0	81.9821	130.012	48.9933	66.1079	70.7343	35.1847	23.0705	0	49.9155	218.44
Q9Y615	2	1	10.3893	0.8714	0.712549	1.19722	0.0530468	Healthy	Sepsis_D(7)_All	49271.3	Actin-like protein 7A OS=Homo sapiens OX=9606 GN=ACTL7A PE=1 SV=1	0	8.60521	9.98801	4.11787	4.48888	2.2686	0	1001.41	2.88832	0	24.959	6.62878	21.0457	0	0	8.88794	0	0	14.287	0	1.13983	0	0	0	12.1161	1315.73	63.1058
P09284	2	1	11.4459	0.894042	0.718348	1.71142	0.052061	Sepsis_D(7)_All	Healthy	88398.1	Tripartite terminase subunit 1 OS=Varicella-zoster virus (strain Dumas) OX=10338 GN=TRM1 PE=3 SV=1	0	46.1407	346.487	22.3172	44.4001	0	1054.99	21.5757	0	9.83358	70.2578	1097.61	61.6139	0	19.1052	1164.24	0	0	936.897	0	3.35092	0	22.9285	0	51.4034	901.678	168.134
Q15004;Q6RIA2	2	1	10.9617	0.895974	0.719187	2.20466	0.051986	Sepsis_D(7)_All	Healthy	12100.6	PCNA-associated factor OS=Homo sapiens OX=9606 GN=PCLAF PE=1 SV=1	1.613	0	1.01498	0.212572	8.9015	3.35833	5.26945	0	0	0	0	0.173359	0	2.7104	13.1157	0	8.47808	49.0439	0.685398	0.695727	0	0	0	0	0	0	1.44186
Q9QSP3	2	1	9.9413	0.900118	0.720689	1.6652	0.0518299	Sepsis_D(7)_All	Healthy	33472.9	Phosphoprotein OS=Australian bat lyssavirus (isolate Bat/AUS/1996) OX=446561 GN=P PE=3 SV=1	0	113.379	0	180.085	81.533	277.318	9.2826	10.8597	261.21	122.535	24.8745	34.7108	74.6223	42.8281	61.5102	5.4835	49.8332	14.8869	358.942	102.579	1269.69	646.064	280.431	22.3681	0	0.0955997	1.02474
P03269;P04499	2	1	10.0423	0.9058	0.721781	1.10943	0.0516264	Sepsis_D(7)_All	Healthy	76942.1	Preterminal protein OS=Human adenovirus C serotype 2 OX=10515 GN=PTP PE=1 SV=3	382.497	216.935	617.25	762.808	258.535	94.7767	79.5027	243.959	197.79	35.6345	218.712	272.669	208.944	194.985	141.826	92.1155	468.086	11.1084	491.94	328.75	922.246	1135.09	18.423	64.3607	366.48	234.477	279.835
Q9DH22;Q9WGZ1	2	1	4.8619	0.909339	0.722708	1.10609	0.0515058	Healthy	Sepsis_D(7)_All	31436	Uncharacterized ORF2/4 protein OS=Torque teno virus (strain VT416) OX=486280 GN=ORF2/4 PE=2 SV=1	2751.28	808.425	6449.04	3659.69	4343.79	3232.01	5970.8	5969.83	2492.85	1478.34	2528.01	2164.44	3118.44	3008.59	3765.81	4986.29	5641.66	2927.76	2974.99	4453.24	3283.17	5755.5	2285.74	4774.82	2227.31	2350.16	860.656
Q9H560	2	1	12.4049	0.914751	0.723841	2.12678	0.0513305	Healthy	Sepsis_D(7)_All	30778.1	Putative ankyrin repeat domain-containing protein 19 OS=Homo sapiens OX=9606 GN=ANKRD19P PE=5 SV=1	0	152.282	79.3055	1525.79	553.723	452.468	1763.21	685.348	5721.31	5271.11	657.817	357.754	1157.07	570.339	1040.02	148.025	1657.4	305.069	300.544	718.95	1956.71	34.1553	2807.42	204.764	0.694646	364.065	671.975
O95168	2	1	10.5381	0.91956	0.725387	1.10451	0.051184	Healthy	Sepsis_D(7)_All	15265.6	NADH dehydrogenase [ubiquinone] 1 beta subcomplex subunit 4 OS=Homo sapiens OX=9606 GN=NDUFB4 PE=1 SV=3	809.501	762.321	399.89	855.609	951.27	837.706	1524.91	1009.57	2745.54	977.778	773.937	682.734	1069.35	844.49	1011.03	923.069	857.532	1365.79	966.177	838.209	664.815	1305.97	1527.91	916.246	1436.35	585.482	967.733
P30046;A6NHG4	2	1	13.0938	0.931122	0.727903	1.36023	0.0508671	Healthy	Sepsis_D(7)_All	12825.8	D-dopachrome decarboxylase OS=Homo sapiens OX=9606 GN=DDT PE=1 SV=3	0	2403.61	7079.28	3513.68	2356.45	2577.99	303.515	1487.4	2503.95	1133.92	2214.04	1651.92	2484.54	1857.41	2217.6	1175.01	0	1818.14	2549.03	1811.92	2374.93	806.739	2398.26	2251.24	57.5587	1805.7	1720.87
Q9Y4P8	2	1	10.6995	0.934175	0.728252	1.33485	0.0507917	Sepsis_D(7)_All	Healthy	50206.9	WD repeat domain phosphoinositide-interacting protein 2 OS=Homo sapiens OX=9606 GN=WIPI2 PE=1 SV=1	0	57.0314	392.925	27.438	61.8559	20.9481	11.6591	223.512	8.40803	4.28862	36.6186	24.0301	73.2362	23.8945	28.2506	431.494	0	897.433	2.72312	29.5058	10.498	14.7276	0.396066	19.9358	155.127	24.0153	61.817
Q6PJT7	2	1	10.9534	0.952271	0.731334	1.21976	0.0504157	Healthy	Sepsis_D(7)_All	83845.3	Zinc finger CCCH domain-containing protein 14 OS=Homo sapiens OX=9606 GN=ZC3H14 PE=1 SV=1	304.272	393.323	1050.61	297.511	279.826	177.387	235.563	154.729	75.9503	13.3331	165.972	127.728	214.782	210.052	145.281	252.411	595.105	624.625	82.8438	156.398	158.422	189.212	28.823	84.9792	503.228	158.099	458.804
O00483	2	1	13.5471	0.978208	0.736822	1.2873	0.0500866	Healthy	Sepsis_D(7)_All	9426.9	Cytochrome c oxidase subunit NDUFA4 OS=Homo sapiens OX=9606 GN=NDUFA4 PE=1 SV=1	334.472	636.72	805.068	208.32	22.4746	29.089	41.4877	554.439	0	73.8441	11.1242	300.823	325.559	214.467	133.586	626.593	77.4613	159.633	124.527	281.393	76.6335	291.283	0	0	565.413	158.82	226.093
O95865	2	1	10.4285	0.988028	0.738718	1.34204	0.0500261	Healthy	Sepsis_D(7)_All	29929	N(G)_N(G)-dimethylarginine dimethylaminohydrolase 2 OS=Homo sapiens OX=9606 GN=DDAH2 PE=1 SV=1	0	10505.4	2021.97	4325.24	6719.44	9555.07	10359.6	5802.01	9656.38	5172.54	7271.11	3146.82	2340.35	6927.28	7852.3	2973.6	0	2203.66	4595.31	5250.46	6757.1	8935.9	4085.41	5220.17	531.109	5794.29	7334.96
Q9BQ70	2	2	10.4509	0.0522364	0.443591	1.58377	0.527558	Sepsis_D(7)_All	Healthy	77294.1	Transcription factor 25 OS=Homo sapiens OX=9606 GN=TCF25 PE=1 SV=1	227.969	300.079	294.484	257.892	336.556	319.893	481.358	614.019	325.643	240.868	672.354	377.711	453.12	420.268	1160.41	415.354	210.248	367.575	257.099	1250.09	331.18	441.203	205.529	657.078	442.159	665.008	824.437
Q7Z736	2	2	9.4464	0.219574	0.504248	1.57398	0.24077	Sepsis_D(7)_All	Healthy	86343.9	Pleckstrin homology domain-containing family H member 3 OS=Homo sapiens OX=9606 GN=PLEKHH3 PE=1 SV=2	0	264.634	153.006	805.335	659.01	1456.17	346.375	167.486	797.126	1518.61	1630.3	1236.96	1264.59	630.457	1416.88	74.2371	544.778	913.299	1155.62	1304.22	729.56	119.794	1179.02	1833.61	9.20123	1016	1444.94
P53680	2	2	11.0957	0.229779	0.504248	1.42557	0.232185	Healthy	Sepsis_D(7)_All	17188.8	AP-2 complex subunit sigma OS=Homo sapiens OX=9606 GN=AP2S1 PE=1 SV=2	162.804	57.4471	719.017	256.049	279.886	226.936	87.6666	262.629	374.563	158.854	197.045	177.069	191.828	117.829	12.4397	139.849	259.659	197.407	219.243	82.4188	529.368	51.7218	270.573	231.542	39.3819	250.892	115.385
O00462	2	2	9.544	0.257453	0.507094	2.56742	0.211098	Sepsis_D(7)_All	Healthy	101865	Beta-mannosidase OS=Homo sapiens OX=9606 GN=MANBA PE=2 SV=3	0	266.897	81.0814	158.425	180.619	177.293	260.271	422.621	201.512	213.67	242.757	247.197	214.504	398.044	210.533	332.653	4928.1	159.898	253.337	288.664	160.744	355.689	110.07	328.179	7.55852	227.384	99.7722
Q9C005	2	2	12.7191	0.280746	0.510263	1.34928	0.195474	Sepsis_D(7)_All	Healthy	11249.7	Protein dpy-30 homolog OS=Homo sapiens OX=9606 GN=DPY30 PE=1 SV=1	0	674.54	142.873	208.945	391.689	392.807	414.412	176.26	390.55	467.579	306.426	290.578	116.707	112.367	250.377	200.839	290.503	167.313	1362.38	716.957	764.951	630.934	872.914	475.626	46.0441	263.777	608.214
Q9UIA0	2	2	9.8229	0.371982	0.536104	1.13864	0.147914	Healthy	Sepsis_D(7)_All	46299.4	Cytohesin-4 OS=Homo sapiens OX=9606 GN=CYTH4 PE=1 SV=1	0	1825.98	37.9876	661.863	968.757	1529.66	604.01	968.457	1750.55	3947.07	1046.31	912.568	526.21	612.174	1267.07	522.579	956.653	2299.09	1527.03	933.387	1425.16	843.519	2346.54	993.233	11.8447	1115.01	1017.1
F5HD03;P09708	2	2	10.2803	0.616304	0.626571	1.5324	0.0797491	Healthy	Sepsis_D(7)_All	22483.8	Protein US32 OS=Human cytomegalovirus (strain Merlin) OX=295027 GN=US32 PE=3 SV=1	0	39.5117	31.5555	0	0	0	0	0	0	186.246	15.3604	11.0988	17.6118	11.8469	0	0	0	35.0503	3.94733	0	0	0	12.2699	0	165.888	12.3833	0
Q05516	2	2	9.5746	0.781901	0.688226	1.01456	0.0589505	Healthy	Sepsis_D(7)_All	75699.9	Zinc finger and BTB domain-containing protein 16 OS=Homo sapiens OX=9606 GN=ZBTB16 PE=1 SV=2	1549.64	1475.56	1701.95	992.292	1257.72	1140.35	1781.59	1998.56	999.043	1042.43	1092.82	1156.86	1153.59	962.97	843.016	2328.41	1395.43	1451.05	1645.03	1237.58	1084.25	2482.46	1290.5	1048.92	1584.42	853.387	1745.7
P55036	2	2	10.0912	0.82647	0.698924	2.14501	0.0555988	Healthy	Sepsis_D(7)_All	40964.9	26S proteasome non-ATPase regulatory subunit 4 OS=Homo sapiens OX=9606 GN=PSMD4 PE=1 SV=1	44.0771	487.864	1173.36	111.846	32.8777	210.557	5.98363	0	132.25	135.983	100.621	92.4961	76.04	180.354	133.367	92.3467	0	173.83	157.091	39.3963	184.662	111.043	63.5347	22.4731	101.574	120.636	200.942
Q8N4Q1	2	2	11.2543	0.850356	0.706085	1.03492	0.0541419	Healthy	Sepsis_D(7)_All	16395.6	Mitochondrial intermembrane space import and assembly protein 40 OS=Homo sapiens OX=9606 GN=CHCHD4 PE=1 SV=1	206.817	401.873	531.588	165.425	203.602	174.518	215.373	182.093	286.371	191.395	210.878	287.04	138.685	134.691	196.314	123.075	166.289	163.908	454.708	230.848	277.726	318.245	236.891	230.562	448.766	248.577	336.422
Q9H8H0	2	2	10.0028	0.906174	0.721781	1.3017	0.0516134	Healthy	Sepsis_D(7)_All	82093.2	Nucleolar protein 11 OS=Homo sapiens OX=9606 GN=NOL11 PE=1 SV=1	0	119.556	0	145.304	317.133	317.992	169.828	104.457	69.222	45.6991	106.264	35.9989	45.0442	72.3349	121.4	270.929	0	495.277	51.0158	83.5748	167.536	54.8655	73.5449	42.4245	0	60.0072	3.4524
Q96Q89	3	1	14.2689	0.000129733	0.0527143	37.1687	0.994338	Sepsis_D(7)_All	Healthy	211998	Kinesin-like protein KIF20B OS=Homo sapiens OX=9606 GN=KIF20B PE=1 SV=3	39.463	3.89628	6.33595	14.6815	0	121.475	28.6932	22.4842	22.1051	0	1210.39	1367.53	315.626	480.242	679.538	87.5683	565.94	105.041	385.98	1673.46	4.78777	307.89	1.47936	1740.88	761.801	1717.77	4967.92
Q9NYK6	3	1	21.4392	0.00231405	0.152691	70.5234	0.921323	Sepsis_D(7)_All	Healthy	34575.6	Protein EURL homolog OS=Homo sapiens OX=9606 GN=EURL PE=1 SV=3	2.23268	0	0	3.47583	0	0	0	0	4.40312	0	39.3085	224.844	311.313	38.2334	96.6957	8.7616	0	0	0	176.179	5.38118	0	0	40.8469	27.5002	197.309	45.9097
P55285	3	1	14.2578	0.00370713	0.187058	14.4828	0.889636	Sepsis_D(7)_All	Healthy	88593.9	Cadherin-6 OS=Homo sapiens OX=9606 GN=CDH6 PE=1 SV=1	0	267.486	20.9805	100.599	153.162	191.169	84.7602	108.399	135.848	115.019	1256.66	5463.98	2792.21	170.094	400.224	112.938	1167.35	415.203	190.765	1145.53	142.133	176.439	135.608	335.118	91.2927	14681.2	312.288
Q8NET8	3	1	13.4436	0.00372629	0.187058	Infinity	0.889242	Sepsis_D(7)_All	Healthy	91377.6	Transient receptor potential cation channel subfamily V member 3 OS=Homo sapiens OX=9606 GN=TRPV3 PE=1 SV=2	0	0	0	0	0	0	0	0	0	0	5.28953	16.8491	9.64492	17.9713	94.1161	0	0	0	0	20.5242	1.09791	0	0	0	4.24009	10.5618	14.6424
O15121	3	1	23.6641	0.00794983	0.267826	2.41216	0.818719	Sepsis_D(7)_All	Healthy	38037.2	Sphingolipid delta(4)-desaturase DES1 OS=Homo sapiens OX=9606 GN=DEGS1 PE=1 SV=1	20.2292	0	53.6402	1.10702	8.45586	0	9.33012	108.651	0	0	50.4451	92.1221	71.1189	0	45.8179	88.9726	40.9596	52.201	17.5007	49.852	5.14563	40.3632	2.02707	49.1158	49.0658	148.417	22.8064
Q99985	3	1	15.2523	0.0140247	0.32808	2.45981	0.748207	Healthy	Sepsis_D(7)_All	86518.8	Semaphorin-3C OS=Homo sapiens OX=9606 GN=SEMA3C PE=2 SV=2	207.102	577.155	612.788	201.602	126.426	147.644	281.486	195.771	412.314	1007.64	187.029	280.168	141.917	6.06101	55.1554	0	227.759	0	199.971	41.1498	58.3351	48.3744	192.191	998.975	0	137.17	31.178
Q16478	3	1	13.9688	0.0222946	0.367625	2.64628	0.67901	Sepsis_D(7)_All	Healthy	110406	Glutamate receptor ionotropic_ kainate 5 OS=Homo sapiens OX=9606 GN=GRIK5 PE=2 SV=2	0	419.751	446.492	1195.66	658.407	1053.07	259.576	297.117	210.543	269.396	2078.67	2010.16	1231.68	899.021	1167.42	292.577	2385.28	1028.21	485.378	657.075	503.81	476.061	200.518	2992.66	2721.43	2016.11	492.611
P08491	3	1	13.8208	0.0223289	0.367625	2.19335	0.678763	Healthy	Sepsis_D(7)_All	141262	Structural polyprotein OS=Ross river virus (strain T48) OX=11032 PE=1 SV=3	366.661	622.679	1375.8	275.289	250.304	194.451	963.524	329.723	136.139	1236.58	224.667	322.859	518.041	325.518	186.934	370.169	170.119	281.152	88.0035	40.8545	67.7119	127.974	149.456	852.329	406.907	121.215	203.644
P47914	3	1	18.8684	0.0267073	0.374898	4.04364	0.649335	Healthy	Sepsis_D(7)_All	17809.1	60S ribosomal protein L29 OS=Homo sapiens OX=9606 GN=RPL29 PE=1 SV=2	4.30363	16.4228	9.39766	13.3416	0	0	19.4216	44.6038	0	0	0	0	0	3.29296	0	0	0	34.0152	1.06944	0	3.73629	0	0	0	0	0	3.07674
Q9Y316	3	1	16.8752	0.02705	0.377475	6.06274	0.647185	Sepsis_D(7)_All	Healthy	34132.4	Protein MEMO1 OS=Homo sapiens OX=9606 GN=MEMO1 PE=1 SV=1	0	1.17421	0.396919	1.34589	1.63548	56.9595	13.4243	122.635	28.2259	0	125.327	346.066	87.4368	294.205	152.637	10.4695	4.97094	397.505	28.3391	101.023	0	0	141.163	195.981	0	424.155	17.9318
Q9BV38	3	1	17.1776	0.0324102	0.393472	5.81381	0.615961	Healthy	Sepsis_D(7)_All	48089.6	WD repeat-containing protein 18 OS=Homo sapiens OX=9606 GN=WDR18 PE=1 SV=2	0	9.28266	1.20525	206.255	241.886	0.774884	102.356	0.566192	94.5416	0.391848	0.0583713	0	0	0.372603	0	0	0	0.464589	0.758511	0	121.305	0	36.0465	0	0	0	33.1815
Q5T5A4	3	1	14.5071	0.034115	0.40327	2.70992	0.606863	Healthy	Sepsis_D(7)_All	19349.7	Uncharacterized protein C1orf194 OS=Homo sapiens OX=9606 GN=C1orf194 PE=2 SV=1	265.155	102.979	1124.17	147.709	96.1082	103.625	23.2589	128.539	61.5743	127.453	101.623	20.2572	22.1075	161.432	0	81.7089	60.7538	0	0	166.964	186.307	0	279.908	120.078	112.957	53.8261	0
Q00973	3	1	18.1296	0.0407499	0.413977	Infinity	0.574543	Sepsis_D(7)_All	Healthy	59338.6	Beta-1_4 N-acetylgalactosaminyltransferase 1 OS=Homo sapiens OX=9606 GN=B4GALNT1 PE=1 SV=2	0	0	0	0	0	0	0	0	0	0	5.34138	47.7416	21.3958	0	0	0	0	0	0	44.304	0	0	0	139.007	0	0	41.8754
Q9H4A6	3	1	18.4987	0.0414964	0.41664	2.19385	0.571177	Sepsis_D(7)_All	Healthy	34095.7	Golgi phosphoprotein 3 OS=Homo sapiens OX=9606 GN=GOLPH3 PE=1 SV=1	0	734.886	1018.34	283.734	434.973	816.526	366.164	700.749	910.811	453.941	623.019	691.647	1411.04	518.54	1477.13	1619.62	4905.83	771.338	2856.17	1004.65	452.366	655.069	734.949	1083.99	1194.24	643.99	689.875
Q13526	3	1	27.8881	0.0494881	0.443591	1.46269	0.537948	Sepsis_D(7)_All	Healthy	18357.4	Peptidyl-prolyl cis-trans isomerase NIMA-interacting 1 OS=Homo sapiens OX=9606 GN=PIN1 PE=1 SV=1	0	1251.59	0	191.359	119.283	428.882	0	258.287	692.749	24.8764	199.502	596.614	179.608	179.603	572.086	337.276	0	612.475	441.767	519.138	891.755	592.659	815.018	85.8501	334.153	460.042	560.189
Q9Y2V2	3	1	32.6948	0.0508277	0.443591	1.0061	0.532824	Sepsis_D(7)_All	Healthy	16120.2	Calcium-regulated heat-stable protein 1 OS=Homo sapiens OX=9606 GN=CARHSP1 PE=1 SV=2	0	336.494	0	0	0	5.51064	0	52.5452	0	0	0	77.6877	33.4103	44.1094	43.3584	68.7671	0	24.0629	26.7642	31.6886	0	23.7826	0	0	130.932	44.84	125.426
P27314	3	1	14.5495	0.053974	0.443591	1.49188	0.521227	Sepsis_D(7)_All	Healthy	248205	RNA-directed RNA polymerase L OS=Seoul virus (strain 80-39) OX=12557 GN=L PE=3 SV=1	0	415.704	0	76.0237	182.086	1210.46	178.4	262.564	86.4822	1396.17	137.633	421.59	1150.86	278.092	756.949	438.42	2238.02	138.443	233.443	68.9561	665.364	1738.48	419.933	480.866	168.232	108.182	214.098
Q9HCN8	3	1	23.1198	0.0545879	0.443591	3.63338	0.519032	Sepsis_D(7)_All	Healthy	23826.5	Stromal cell-derived factor 2-like protein 1 OS=Homo sapiens OX=9606 GN=SDF2L1 PE=1 SV=2	0	507.078	0	15.2409	6.9925	129.428	123.857	38.6915	37.5491	42.2717	240.297	279.259	249.723	360.631	147.047	350.414	0	429.434	590.681	54.5727	269.502	399.949	20.7549	0	721.976	414.134	1037.55
Q8NA47	3	1	15.0388	0.0638916	0.459195	1.75472	0.488152	Sepsis_D(7)_All	Healthy	66364.5	Coiled-coil domain-containing protein 63 OS=Homo sapiens OX=9606 GN=CCDC63 PE=2 SV=1	626.609	448.754	2341.25	333.3	510.613	931.771	286.328	6407.49	331.605	130.643	1421.95	2602.41	2667.09	3133.07	1163.77	7199.39	1589.5	6255.17	390.247	381.773	154.868	479.874	906.31	1670.24	3752.57	1965.16	1102.08
P21580	3	1	9.762	0.0751666	0.490523	2.16025	0.455705	Sepsis_D(7)_All	Healthy	91895.2	Tumor necrosis factor alpha-induced protein 3 OS=Homo sapiens OX=9606 GN=TNFAIP3 PE=1 SV=1	0	423.079	18.6963	5.80575	0.136513	7.32862	6.35748	402.036	4.18888	0	7.42101	169.902	217.65	221.571	163.106	313.434	4.15865	216.385	252.966	5.93109	0	298.485	1.93849	0	768.697	95.2236	449.431
Q6P6B7	3	1	14.4251	0.0790862	0.495908	2.80058	0.445465	Sepsis_D(7)_All	Healthy	40025.3	Ankyrin repeat domain-containing protein 16 OS=Homo sapiens OX=9606 GN=ANKRD16 PE=1 SV=1	0	126.79	0	108.881	54.9533	23.8369	24.6438	0	287.096	154.797	103.863	198.169	818.901	418.564	85.6134	146.635	173.745	344.257	96.2849	531.477	94.4372	0	64.795	90.0117	416.307	135.261	0
Q7L5N1	3	1	14.3774	0.0893028	0.495908	1.00816	0.420861	Healthy	Sepsis_D(7)_All	36505.7	COP9 signalosome complex subunit 6 OS=Homo sapiens OX=9606 GN=COPS6 PE=1 SV=1	0	11046.7	0	2862.87	1317.41	17606.8	0	22.8537	14359.7	6938.94	4066.12	2106.47	2514.76	4678.73	8169.32	2966	0	9214.78	4927.31	8532.94	17127	1951.51	12049.7	4096.24	2822.49	5976.23	119.292
Q9BRQ8	3	1	20.5235	0.0893709	0.495908	2.4436	0.420706	Healthy	Sepsis_D(7)_All	40640.8	Apoptosis-inducing factor 2 OS=Homo sapiens OX=9606 GN=AIFM2 PE=1 SV=1	431.111	322.271	2150.34	1138.08	710.065	464.418	1201.02	990.216	88.3963	59.5627	347.749	356.637	573.859	277.646	128.148	612.983	0	433.173	173.793	939.726	185.821	104.09	72.6137	223.264	675.373	134.872	16.5694
Q99550	3	1	16.0039	0.0900563	0.495908	2.00112	0.419154	Healthy	Sepsis_D(7)_All	133766	M-phase phosphoprotein 9 OS=Homo sapiens OX=9606 GN=MPHOSPH9 PE=1 SV=4	0	22.8165	302.157	261.798	79.975	0	265.94	210.104	129.857	61.5455	4.42784	27.2138	0	0	3.89061	152.486	0	0	0	104.114	70.8343	543.886	33.647	0	174.414	18.5161	0
P06127	3	1	13.5343	0.0911632	0.495949	2.31206	0.416671	Healthy	Sepsis_D(7)_All	55946.6	T-cell surface glycoprotein CD5 OS=Homo sapiens OX=9606 GN=CD5 PE=1 SV=2	261.463	51.5487	144.19	521.748	214.791	123.724	3.93111	225.631	41.2304	17.2031	23.3998	20.8724	38.0142	24.2007	71.6911	259.579	0	35.015	1.83244	163.325	88.1802	153.512	12.7875	94.118	191.615	2.31238	0
Q6PCB7	3	1	16.2758	0.0918233	0.495949	1.32709	0.415205	Sepsis_D(7)_All	Healthy	71963.7	Long-chain fatty acid transport protein 1 OS=Homo sapiens OX=9606 GN=SLC27A1 PE=1 SV=1	2001.21	519.626	1642.32	2110.61	1476.13	1158.36	1141.78	872.939	490.41	2997.2	1324.19	2606.72	2278.31	1643.3	1558.45	2070.66	2801.8	790.91	1399.83	2979.23	910.34	1089.28	2310.65	2116.5	1867	1200.13	3563.73
Q8TBJ5	3	1	15.8187	0.0983731	0.502602	2.55013	0.401181	Sepsis_D(7)_All	Healthy	50066	Fez family zinc finger protein 2 OS=Homo sapiens OX=9606 GN=FEZF2 PE=2 SV=2	0	11.3987	39.869	23.2566	86.3041	77.1035	142.59	11.1309	6.31769	35.0983	9.93648	65.8594	90.6031	47.4737	32.1155	78.968	103.461	60.4472	279.002	203.753	85.9341	17.4468	61.3812	676.572	47.6426	2.77089	14.0867
P14209	3	1	17.4638	0.100143	0.502602	1.26929	0.397548	Healthy	Sepsis_D(7)_All	18904.9	CD99 antigen OS=Homo sapiens OX=9606 GN=CD99 PE=1 SV=1	9514.54	8795.37	5054.82	5528.8	4354	5637.33	6630.82	7353.07	12310.2	8138.92	3973.04	4581.07	3607.65	4192.76	3598.05	6407.35	1645.89	5939.39	3739.05	4093.98	10437.8	7628.68	7838.19	10482.6	13506.4	4829.63	1695.12
Q9H910	3	1	15.9577	0.100551	0.502602	1.63381	0.39672	Sepsis_D(7)_All	Healthy	20120.4	Jupiter microtubule associated homolog 2 OS=Homo sapiens OX=9606 GN=JPT2 PE=1 SV=1	275.257	402.322	2098.56	1227.16	134.457	26.6261	1814.45	6153.75	20.8004	122.051	1255.53	4104.28	5117.66	286.884	776.251	1005.16	1278.21	1582.96	5143.87	9710.4	302.114	913.863	55.7968	416.017	849.619	997.42	298.762
Q9BUH6	3	1	15.0838	0.10196	0.503297	2.60815	0.393883	Healthy	Sepsis_D(7)_All	21981.7	Protein PAXX OS=Homo sapiens OX=9606 GN=PAXX PE=1 SV=2	792.618	787.495	2785.72	1022.81	378.223	326.4	80.0602	242.415	211.059	85.9531	332.949	222.062	202.733	182.787	316.723	203.113	86.9323	235.96	316.779	280.521	251.285	320.524	109.07	142.707	725.435	191.821	253.989
O00193	3	1	25.2559	0.105053	0.503619	1.6512	0.387793	Sepsis_D(7)_All	Healthy	20389.6	Small acidic protein OS=Homo sapiens OX=9606 GN=SMAP PE=1 SV=1	0	1880.57	0	24.7386	15.7108	169.901	30.4421	257.665	124.1	137.823	39.347	269.284	123.663	682.401	382.395	868.282	0	1992.66	327.944	52.1651	235.972	258.088	90.4926	13.294	297.975	236.344	1542.92
P03421;P12579;P14156	3	1	14.7508	0.11618	0.503619	1.48318	0.367275	Sepsis_D(7)_All	Healthy	27147.9	Phosphoprotein OS=Human respiratory syncytial virus A (strain A2) OX=11259 GN=P PE=1 SV=1	0	1969.73	0	155.773	244.177	1208.05	70.1919	72.2703	253.981	491.083	334.038	699.941	493.129	726.785	515.834	107.252	0	466.06	949.052	390.751	570.017	535.225	522.548	453.591	752.185	359.299	3383.03
Q02261	3	1	15.6333	0.121429	0.503619	1.61586	0.358278	Sepsis_D(7)_All	Healthy	74178.3	Replication protein E1 OS=Human papillomavirus type 13 OX=10573 GN=E1 PE=3 SV=1	0	150.943	77.3303	224.598	140.9	251.011	206.403	282.318	287.071	398.912	441.337	377.59	97.4702	61.5223	303.102	162.203	43.7422	214.119	784.525	486.176	453.674	481.956	333.745	236.745	415.281	246.584	407.684
Q9NZI2	3	1	14.5071	0.138014	0.503619	1.03144	0.332304	Sepsis_D(7)_All	Healthy	26988.6	Kv channel-interacting protein 1 OS=Homo sapiens OX=9606 GN=KCNIP1 PE=1 SV=2	11.3349	117.184	509.671	0	0	13.3407	0	0	0	0	9.44557	180.802	97.0188	92.8231	123.9	43.8247	0	0	171.512	14.5869	0	12.1079	0	0	71.883	213.525	111.001
Q9Y5L3	3	1	14.7406	0.138204	0.503619	10.7891	0.332026	Sepsis_D(7)_All	Healthy	54292.9	Ectonucleoside triphosphate diphosphohydrolase 2 OS=Homo sapiens OX=9606 GN=ENTPD2 PE=1 SV=1	0	33.1107	37.1391	20.1574	2.35928	15.5528	5.71224	9.49903	0	7.13894	324.922	301.414	46.6686	78.4267	33.376	0	0	1.33253	15.5885	99.4231	4.26076	18.3563	0	26.8787	77.4618	377.551	991.007
Q6JQN1	3	1	15.1407	0.139082	0.503619	1.61271	0.330745	Sepsis_D(7)_All	Healthy	119975	Acyl-CoA dehydrogenase family member 10 OS=Homo sapiens OX=9606 GN=ACAD10 PE=1 SV=1	0	3047.18	2979.67	1091.06	1062.05	3083.57	556.491	1351.2	7194.68	1547.04	1874.05	1867.82	1959.98	2707.71	3738.84	3513.24	1532.56	5299.23	7930.84	4782.13	8495.62	5063.24	6874.83	1006.5	91.5307	1714.75	1623.89
P17342	3	1	14.0465	0.146901	0.503619	1.31334	0.319713	Sepsis_D(7)_All	Healthy	60150.1	Atrial natriuretic peptide receptor 3 OS=Homo sapiens OX=9606 GN=NPR3 PE=1 SV=2	0	850.092	1114.13	2086.74	2211.89	2569.23	2123.46	1540.49	2613.44	2485.22	2384.33	2003.49	1649.25	1243.1	1985.32	2593.38	4996.34	2710.47	1811.78	1903.27	2389.2	1662.36	2783.94	2409.63	621.612	2383.62	3752.15
Q96IZ5	3	1	14.6361	0.148931	0.503619	1.22967	0.316952	Healthy	Sepsis_D(7)_All	47385	RNA-binding protein 41 OS=Homo sapiens OX=9606 GN=RBM41 PE=1 SV=2	248.244	864.128	582.393	213.933	473.062	166.684	481.372	547.056	303.541	278.005	496.456	127.715	315.041	71.8916	137.078	265.824	40.8315	129.425	84.7881	627.257	986.338	859.92	349.119	544.277	89.5958	564.947	58.4355
Q5EBL4	3	1	23.5573	0.149164	0.503619	4.70602	0.316639	Sepsis_D(7)_All	Healthy	47165	RILP-like protein 1 OS=Homo sapiens OX=9606 GN=RILPL1 PE=1 SV=1	0	148.053	11.4008	104.51	145.999	60.6775	159.344	29.6179	110.208	160.453	307.252	43.3114	215.989	126.684	95.4281	61.0451	7.9003	291.466	28.8748	107.277	156.221	5392.21	60.6754	145.404	105.077	224.457	73.0582
Q86VX9	3	1	15.8448	0.151096	0.503619	1.45938	0.314053	Sepsis_D(7)_All	Healthy	73465.2	Vacuolar fusion protein MON1 homolog A OS=Homo sapiens OX=9606 GN=MON1A PE=1 SV=3	0	507.147	416.389	7882.18	2410.64	4108.71	1877.17	1048.35	6005.79	4872	9459.34	3170.4	2498.99	919.389	2217.93	1187.46	240.102	1615.17	3145.06	7319.76	10610.3	3524.86	11772.9	3329.88	5077.16	5430.92	746.209
Q9NR96	3	1	14.2829	0.1559	0.503619	4.07241	0.307778	Sepsis_D(7)_All	Healthy	117514	Toll-like receptor 9 OS=Homo sapiens OX=9606 GN=TLR9 PE=1 SV=2	0	1483.04	1608.8	1672.52	2550.29	2211.03	2400.42	1767.17	2586.76	3842.74	2243.49	1900.29	2515.93	2145.97	2287.08	2759.13	105254	2643.44	2067.94	1918.65	1846.16	2212.44	2338.31	2193.94	1170.22	2548.59	1266.91
Q15293	3	1	19.9518	0.161807	0.503619	1.2589	0.300346	Sepsis_D(7)_All	Healthy	38890	Reticulocalbin-1 OS=Homo sapiens OX=9606 GN=RCN1 PE=1 SV=1	195.313	150.052	263.746	189.99	96.7154	115.553	472.01	276.589	19.7828	32.555	75.8671	176.688	195.725	269.726	361.714	494.665	228.296	244.632	366.909	218.715	111.756	183.133	124.739	87.0296	399.345	244.69	94.927
Q96QS3	3	1	15.8358	0.16234	0.503619	1.80989	0.299692	Healthy	Sepsis_D(7)_All	58559.3	Homeobox protein ARX OS=Homo sapiens OX=9606 GN=ARX PE=1 SV=1	379.693	328.388	980.98	261.664	195.267	138.733	30.3519	181.488	69.2839	113.274	207.665	236.886	80.5403	31.8647	75.5958	259.508	8.34965	196.179	146.255	83.7249	213.429	218.944	87.6931	39.1491	443.908	167.964	18.8061
Q8WWF3	3	1	16.5634	0.165354	0.503619	1.49206	0.296028	Healthy	Sepsis_D(7)_All	28509.5	Serine-rich single-pass membrane protein 1 OS=Homo sapiens OX=9606 GN=SSMEM1 PE=2 SV=1	59.0862	0	129.543	458.171	302.971	387.292	326.479	75.8309	6.00222	0	0	5.01701	41.9242	0	0.929904	327.337	0	19.4601	0	264.534	699.874	437.049	0	169.674	0	22.313	0.51194
P53384	3	1	13.433	0.176111	0.503619	1.39135	0.283539	Sepsis_D(7)_All	Healthy	35161.9	Cytosolic Fe-S cluster assembly factor NUBP1 OS=Homo sapiens OX=9606 GN=NUBP1 PE=1 SV=2	0	498.324	566.077	794.213	1016.08	2215.67	1176.11	527.473	716.669	757.761	1152.69	1438.02	1814.39	1139.96	1141.14	650.462	220.151	1327.73	423.522	795.841	689.033	548.284	1675.32	3903.31	879.671	1456.9	300.704
Q9Y2H1	3	1	20.2327	0.184801	0.503619	1.57677	0.274066	Sepsis_D(7)_All	Healthy	54231.1	Serine/threonine-protein kinase 38-like OS=Homo sapiens OX=9606 GN=STK38L PE=1 SV=3	0	1695.72	4337.21	1971.67	2154.72	1810.59	2738.08	7354.76	2197.78	2856.72	2780.26	3325.57	4144.3	2624.03	2502.17	10474.3	322.822	10535.8	1389.92	2354.86	1456.44	2029.53	1925.47	3638.46	5619.29	2884.44	14680.4
P56730	3	1	20.3145	0.184912	0.503619	1.42075	0.273949	Healthy	Sepsis_D(7)_All	99461.9	Neurotrypsin OS=Homo sapiens OX=9606 GN=PRSS12 PE=2 SV=2	785.062	801.038	2992.26	420.916	444.09	606.973	731.788	1301	429.529	566.049	180.907	1008.29	688.174	572.242	382.693	713.111	1135.76	473.587	480.914	227.549	360.218	1927.94	423.833	249.992	1042.33	367.538	628.086
Q9Y5B6	3	1	14.914	0.192435	0.503619	1.5041	0.266158	Sepsis_D(7)_All	Healthy	105260	PAX3- and PAX7-binding protein 1 OS=Homo sapiens OX=9606 GN=PAXBP1 PE=1 SV=2	0.878607	743.012	8865.24	3000.64	4154.78	3566.27	3150.44	3696.26	5358.03	1214.05	3988.87	5422.38	12747.3	7135.58	6024.29	744.061	2532.07	444.381	4034.4	9580.6	9253.29	6319.93	3563.49	3898.22	3150.94	7129.43	327.565
Q8TF65	3	1	13.7259	0.195792	0.503619	4.41818	0.262795	Healthy	Sepsis_D(7)_All	34525.6	PDZ domain-containing protein GIPC2 OS=Homo sapiens OX=9606 GN=GIPC2 PE=1 SV=1	0	100.233	0	111.362	366.761	0	21.8742	0	1364.35	629.034	405.515	0	55.7452	21.5135	5.87999	4.24961	0	2.74181	0	50.7829	0	0	438.814	12.4393	0	0.274	0
Q9H5J8	3	1	13.7039	0.200576	0.503619	6.76196	0.258118	Sepsis_D(7)_All	Healthy	32172	TATA box-binding protein-associated factor RNA polymerase I subunit D OS=Homo sapiens OX=9606 GN=TAF1D PE=1 SV=1	0	0	93.6337	10.6032	10.8221	139.373	0	59.1746	0	0	141.886	56.1953	180.731	0	527.495	0	0	0	1744.1	431.473	5.09308	0	0	80.7906	106.544	254.383	76.3237
Q15431	3	1	17.1437	0.205513	0.503995	1.07384	0.253427	Sepsis_D(7)_All	Healthy	114819	Synaptonemal complex protein 1 OS=Homo sapiens OX=9606 GN=SYCP1 PE=1 SV=2	0	1226.42	4633.75	1664.32	1444.85	1099.51	1282.79	1461.52	1879.9	1459.19	1287.19	1596.47	1452.58	1807.92	1744.86	1525.51	2908.81	2534.38	1200.49	1044.11	1748.04	2468.46	2515.11	1803.63	793.371	1041.57	2013.81
Q9DHT0	3	1	20.9829	0.20838	0.504074	1.07086	0.250763	Sepsis_D(7)_All	Healthy	54443.6	Poly(A) polymerase catalytic subunit OS=Yaba-like disease virus OX=132475 GN=PAPL PE=3 SV=1	0	257.885	19.6447	553.293	384.367	392.212	1204.33	437.423	522.463	780.109	717.86	355.964	379.652	116.884	411.792	577.479	202.834	752.998	356.045	547.877	685.793	1113.04	538.478	982.013	199.276	219.39	128.867
P48552	3	1	15.1583	0.212176	0.504248	1.24814	0.247304	Healthy	Sepsis_D(7)_All	127741	Nuclear receptor-interacting protein 1 OS=Homo sapiens OX=9606 GN=NRIP1 PE=1 SV=2	990.534	593.35	1552.53	673.963	507.656	481.596	1365.54	1643.03	710.067	1011.67	427.72	529.324	665.369	850.828	710.454	1636.23	865.479	783.273	431.643	875.858	687.709	1777.82	780.09	484.774	408.049	582.623	482.776
P55327	3	1	18.5095	0.213252	0.504248	13.9249	0.246337	Healthy	Sepsis_D(7)_All	24384.1	Tumor protein D52 OS=Homo sapiens OX=9606 GN=TPD52 PE=1 SV=2	0	17.335	23.0363	2275.47	6.41238	0	0	0	48.5211	0	101.475	0	0	0	0	0	0	0	0	4.10434	6.07333	0	11.7194	0	166.061	0	0
Q7Z6L1	3	1	20.3441	0.220095	0.504248	1.60024	0.240321	Healthy	Sepsis_D(7)_All	131521	Tectonin beta-propeller repeat-containing protein 1 OS=Homo sapiens OX=9606 GN=TECPR1 PE=1 SV=1	0	0	1801.94	35.5109	5.81549	0	358.102	0	0	0	0	126.507	78.2442	82.2379	45.2413	600.583	0	66.3414	174.575	11.376	8.38903	995.46	0	0	131.665	17.9939	0
P29122	3	1	14.7686	0.226746	0.504248	1.6676	0.234687	Healthy	Sepsis_D(7)_All	109614	Proprotein convertase subtilisin/kexin type 6 OS=Homo sapiens OX=9606 GN=PCSK6 PE=1 SV=1	175.161	0	8.63413	74.984	0	39.2652	223.235	107.865	229.161	209.092	148.774	92.8511	168.646	57.2191	0	192.682	30.5831	246.583	0	0	0	11.3997	8.95633	0	0	130.443	0
Q8WXD2	3	1	21.9508	0.229251	0.504248	1.16913	0.232618	Healthy	Sepsis_D(7)_All	53005.4	Secretogranin-3 OS=Homo sapiens OX=9606 GN=SCG3 PE=1 SV=3	534.314	489.986	425.938	516.648	464.432	424.364	432.194	360.227	1004.79	1292.44	437.604	466.011	289.688	1460.38	198.384	548.486	34.1813	627.983	141.809	248.136	368.975	451.969	1337.32	673.879	788.272	385.625	186.215
Q2HRC9	3	1	13.4666	0.233143	0.504248	16.7031	0.229457	Sepsis_D(7)_All	Healthy	46865.3	Protein ORF10 OS=Human herpesvirus 8 type P (isolate GK18) OX=868565 GN=ORF10 PE=4 SV=1	0	0	0	5.43763	5.82864	1.11334	0	0	0.182668	2.04446	0.747639	7.87508	23.9115	0.516204	0	10.0661	0	67.3438	0	0	2.6386	0	16.0927	0	0	285.57	0
Q9UNA0	3	1	15.7341	0.234001	0.504248	1.26459	0.228769	Sepsis_D(7)_All	Healthy	104113	A disintegrin and metalloproteinase with thrombospondin motifs 5 OS=Homo sapiens OX=9606 GN=ADAMTS5 PE=1 SV=2	281.133	413.8	575.234	105.319	139.579	267.498	91.5628	420.984	21.0643	214.374	65.322	360.41	326.673	338.366	244.279	378.957	404.191	156.356	852.077	350.072	257.979	446.003	60.9166	190.946	403.706	288.546	315.389
O95563	3	1	15.8501	0.243386	0.504248	2.72747	0.221441	Healthy	Sepsis_D(7)_All	14336	Mitochondrial pyruvate carrier 2 OS=Homo sapiens OX=9606 GN=MPC2 PE=1 SV=1	0	416.128	0	120.217	259.876	392.704	45.8147	15.8696	664.981	202.701	211.49	132.482	123.392	43.932	80.6666	0	0	330.877	176.749	19.2336	36.0948	0	0	84.9549	0	80.4326	0
Q5VXH4	3	1	13.9872	0.24802	0.504248	2.09311	0.217951	Sepsis_D(7)_All	Healthy	56391.8	PRAME family member 6 OS=Homo sapiens OX=9606 GN=PRAMEF6 PE=2 SV=1	68.0329	12.1646	19.1824	224.379	114.937	144.383	149.618	0.220984	54.8933	5.09121	557.249	342.04	127.347	17.7023	104.9	23.7182	0.450816	47.9053	53.7208	385.449	77.7939	13.6711	19.8448	213.088	226.162	306.275	304.057
Q6UXN9	3	1	19.255	0.24908	0.504248	2.40742	0.217165	Sepsis_D(7)_All	Healthy	35478.3	WD repeat-containing protein 82 OS=Homo sapiens OX=9606 GN=WDR82 PE=1 SV=1	0	125.389	10.1064	82.8982	149.095	80.8546	148.531	677.976	102.411	75.8596	59.3303	24.1489	9.65052	32.2656	16.4084	3400.55	0	2217.73	2.57415	7.34447	59.2526	0	59.438	8.0123	11.7929	28.1631	10.4082
Q02045	3	1	16.399	0.251542	0.505782	1.66915	0.215355	Sepsis_D(7)_All	Healthy	19534.1	Myosin light chain 5 OS=Homo sapiens OX=9606 GN=MYL5 PE=2 SV=1	0	17.6646	0	136.565	328.683	614.627	74.7105	571.406	81.5371	49.0648	323.406	478.407	650.441	686.971	522.244	57.4876	0	200.552	0	148.358	82.1894	174.773	80.0375	334.687	418.551	605.462	554.75
P54278	3	1	13.9041	0.267598	0.510263	2.14912	0.204076	Sepsis_D(7)_All	Healthy	96994.3	Mismatch repair endonuclease PMS2 OS=Homo sapiens OX=9606 GN=PMS2 PE=1 SV=2	379.698	506.628	1255.66	216.985	129.627	97.115	110.178	874.763	50.9019	43.5138	712.329	801.113	641.458	553.291	428.822	951.697	685.199	4117.82	36.0366	265.735	117.707	62.3986	41.1128	60.9411	1344.52	493.829	2076.36
P10398	3	1	20.3491	0.269711	0.510263	1.00429	0.202657	Sepsis_D(7)_All	Healthy	68383.9	Serine/threonine-protein kinase A-Raf OS=Homo sapiens OX=9606 GN=ARAF PE=1 SV=2	0	201.166	18.8962	464.858	428.962	1112.72	126.667	9.37962	832.297	588.079	671.419	327.162	323.789	438.137	291.094	520.958	132.208	621.793	31.6958	287.302	1043.02	259.69	808.261	102.203	7.73284	456.546	135.714
Q7LFL8	3	1	14.3411	0.274443	0.510263	1.1084	0.19953	Sepsis_D(7)_All	Healthy	33433.7	CXXC-type zinc finger protein 5 OS=Homo sapiens OX=9606 GN=CXXC5 PE=1 SV=1	0	1452.78	580.909	456.119	815.969	1062.94	341.933	585.858	829.316	753.77	659.123	603.344	367.279	802.977	939.366	692.733	1772.51	640.126	1354.19	615.961	1096.42	785.135	802.849	543.417	87.8832	616.999	582.797
Q15560	3	1	15.6472	0.293197	0.514045	1.06266	0.187804	Sepsis_D(7)_All	Healthy	34228.2	Transcription elongation factor A protein 2 OS=Homo sapiens OX=9606 GN=TCEA2 PE=1 SV=1	0	659.625	144.691	1784.2	1486.42	1383.53	1680.79	676.663	2236.13	1229.75	1854.25	1408.46	1211.88	650.369	1276.61	502.545	50.2323	346.233	1303.53	1443.59	1558.73	973.24	1676.8	1240.87	1898.86	1487.84	1496.65
Q5T5X7	3	1	14.5399	0.29434	0.514045	1.09989	0.187122	Healthy	Sepsis_D(7)_All	95615.3	BEN domain-containing protein 3 OS=Homo sapiens OX=9606 GN=BEND3 PE=1 SV=1	1641.68	1636.56	4238.11	1702.43	2245.72	3111.52	3528.49	2392.37	1660.05	1629.13	979.706	2517.11	1565.5	544.81	2864.01	1386	7149.9	900.42	2675.73	1629.1	1095.95	1274.06	1596.43	2245.67	4513.74	1018.5	2807.27
Q96LB3	3	1	14.5762	0.295289	0.514045	1.29492	0.186558	Healthy	Sepsis_D(7)_All	69353.5	Intraflagellar transport protein 74 homolog OS=Homo sapiens OX=9606 GN=IFT74 PE=1 SV=1	335.433	417.531	1322.48	455.369	214.536	406.46	137.841	331.315	413.47	248.514	189.484	455.745	777.914	508.123	277.339	202.196	113.932	233.554	128.358	265.317	308.584	70.0956	244.821	197.492	715.083	348.313	586.412
P42696	3	1	21.3811	0.295565	0.514045	257.626	0.186395	Sepsis_D(7)_All	Healthy	48678.9	RNA-binding protein 34 OS=Homo sapiens OX=9606 GN=RBM34 PE=1 SV=2	0	3.82669	57.8568	142.786	99.6065	169.733	4.72474	67.7245	47.7082	132.011	250.123	174.879	52.1401	69.6541	65.4745	12.5645	315889	40.8418	347.015	9.87435	33.9312	0	126.374	243.604	3.14774	231.818	400.815
P36789	3	1	19.6689	0.331951	0.523011	1.68886	0.166508	Healthy	Sepsis_D(7)_All	43924.5	Regulatory protein E2 OS=Human papillomavirus type 27 OX=333752 GN=E2 PE=3 SV=1	150.496	86.1865	123.84	138.821	119.481	40.6991	63.5775	64.8642	27.6411	0	42.8692	47.6279	17.192	26.4115	58.0676	118.506	0	45.6554	13.7651	98.3257	101.19	130.345	0	32.8545	47.7333	33.5691	6.87251
Q8WZA0	3	1	22.1334	0.334468	0.523488	1.28033	0.165245	Healthy	Sepsis_D(7)_All	21551.6	Protein LZIC OS=Homo sapiens OX=9606 GN=LZIC PE=1 SV=1	0	0	96.3096	36.4432	0	0	0	0	0	0	35.8815	35.6476	32.0322	10.6782	13.7902	0	0	0	0	24.4192	0	0	0	0	13.9446	0	9.87272
Q9UHR5	3	1	14.8715	0.336513	0.524287	Infinity	0.164229	Sepsis_D(7)_All	Healthy	33984.5	SAP30-binding protein OS=Homo sapiens OX=9606 GN=SAP30BP PE=1 SV=1	0	0	0	0	0	0	0	0	0	0	0	0	0	0	0	0	0	0	0	5.66156	0	0	0	0	0	0	773.468
Q13705	3	1	14.6328	0.337279	0.524287	1.02253	0.163851	Sepsis_D(7)_All	Healthy	58807.6	Activin receptor type-2B OS=Homo sapiens OX=9606 GN=ACVR2B PE=1 SV=3	0	5539.78	295.402	5829	6002.06	5765.47	10197.2	4933.43	9885.66	20810.7	4749.33	4346.62	3549.94	3047.39	4395.86	5241.32	343.726	5100.54	6541.4	11202.9	9144.95	13106.5	15650.8	22512.7	6909.6	4167.12	381.609
Q15628	3	1	14.156	0.338164	0.524287	1.56928	0.163415	Sepsis_D(7)_All	Healthy	34589.2	Tumor necrosis factor receptor type 1-associated DEATH domain protein OS=Homo sapiens OX=9606 GN=TRADD PE=1 SV=2	0	105.027	0	30.2462	168.013	202.566	82.4298	315.34	252.127	233.244	32.7408	176.972	550.557	458.134	336.018	453.485	59.8565	559.448	17.1968	60.6543	283.165	58.8565	39.7653	208.761	335.726	74.1861	0
Q70EL1	3	1	12.9262	0.340452	0.524287	1.29251	0.162297	Healthy	Sepsis_D(7)_All	189727	Inactive ubiquitin carboxyl-terminal hydrolase 54 OS=Homo sapiens OX=9606 GN=USP54 PE=1 SV=4	1601.37	409.964	2839.23	2334.23	1272	930.766	2480.39	3336.95	893.274	609.608	667.775	675.05	530.059	723.536	1621.81	3246.61	1765.85	1021.12	814.464	1486.18	1309.74	3895.99	552.706	950.892	1392.87	603.732	716.936
Q5SR53	3	1	15.0044	0.348078	0.527381	1.01517	0.158645	Sepsis_D(7)_All	Healthy	18395.8	Putative uncharacterized protein PIK3CD-AS1 OS=Homo sapiens OX=9606 GN=PIK3CD-AS1 PE=5 SV=1	0	750.225	1618.02	503.741	1073.46	1061.08	1027.85	937.931	804.864	939.767	691.48	685.06	930.998	1538.56	953.4	1149.26	272.526	969.87	1167.4	956.746	713.124	1307.69	817.311	1301.73	133.352	903.311	551.748
Q9HBY8	3	1	19.3783	0.34857	0.527381	1.03235	0.158413	Healthy	Sepsis_D(7)_All	48231.7	Serine/threonine-protein kinase Sgk2 OS=Homo sapiens OX=9606 GN=SGK2 PE=1 SV=1	0	1456.59	1783.77	2847.51	3142.19	3138.34	1462.52	1528.21	1453.2	1437.3	3204.16	1421.32	1650.78	1752.84	2189.52	1697.59	3682.23	1508.83	872.68	1934.75	2305.68	1681.85	1451.19	1945.28	302.08	1635.32	816.134
O43865	3	1	20.3767	0.348745	0.527381	1.227	0.15833	Healthy	Sepsis_D(7)_All	60035.1	S-adenosylhomocysteine hydrolase-like protein 1 OS=Homo sapiens OX=9606 GN=AHCYL1 PE=1 SV=2	40.9329	324.412	274.449	64.4091	2.41094	314.425	20.4308	0	16.0479	23.8499	62.0482	77.9091	3.78889	0	289.34	9.52531	0	0	162.268	42.492	0	0	94.4319	0	144.323	45.4976	566.606
Q8NHL6	3	1	15.4944	0.350089	0.527381	1.83019	0.157701	Healthy	Sepsis_D(7)_All	71446.8	Leukocyte immunoglobulin-like receptor subfamily B member 1 OS=Homo sapiens OX=9606 GN=LILRB1 PE=1 SV=1	0	0	0	7.4231	7.17825	39.4869	0	0	85.5613	131.201	1.28535	1.42749	6.0138	0	3.85915	0	0	2.86031	0	2.75397	158.692	0	73.6653	0	0	1.02655	0
Q68D86	3	1	15.9942	0.350262	0.527381	1.14714	0.15762	Sepsis_D(7)_All	Healthy	60847.4	Coiled-coil domain-containing protein 102B OS=Homo sapiens OX=9606 GN=CCDC102B PE=1 SV=4	552.524	503.786	284.896	659.504	477.952	544.795	486.426	249.084	465.977	265.223	536.004	416.039	259.194	347.394	532.234	354.161	673.338	415.6	647.12	547.444	540.718	708.065	429.968	468.917	534.827	299.608	1045.78
Q53GI3	3	1	16.8251	0.355616	0.530367	1.09322	0.155147	Healthy	Sepsis_D(7)_All	65510.6	Zinc finger protein 394 OS=Homo sapiens OX=9606 GN=ZNF394 PE=1 SV=2	725.543	1066.44	1398.1	937.295	978.371	632.907	968.09	1043.58	910.379	1112.89	623.075	950.116	803.077	735.208	765.794	1568.85	599.964	981.711	87.0316	628.189	671.564	936.45	1143.42	1200.7	1594.94	703.402	1204.8
Q96AN5	3	1	15.4931	0.359354	0.531234	1.04392	0.153452	Healthy	Sepsis_D(7)_All	51829.1	Transmembrane protein 143 OS=Homo sapiens OX=9606 GN=TMEM143 PE=2 SV=1	0	1429.13	219.101	756.153	1130.03	1347.03	1484.95	1012.35	1827.92	1405.68	1215.09	939.333	1034.44	1292.78	1363.53	701.365	1008.42	1042.14	1627.33	602.122	920.382	889.167	1718.89	736.803	63.9379	1242.13	884.189
Q14919	3	1	21.4567	0.367001	0.536104	1.73343	0.150064	Healthy	Sepsis_D(7)_All	22463.9	Dr1-associated corepressor OS=Homo sapiens OX=9606 GN=DRAP1 PE=1 SV=3	3978.35	286.623	347.313	13918.2	5453.99	2233.94	2225.17	622.555	19158.7	5181.33	8455.62	2599.64	1913.14	1143.25	3119.68	385.021	151.491	526.706	78.0454	4273.6	8282.41	2596.95	11317.5	2736.24	1658.38	3052.92	85.7047
Q96M29	3	1	13.8077	0.370582	0.536104	1.02221	0.148514	Sepsis_D(7)_All	Healthy	57435.1	Tektin-5 OS=Homo sapiens OX=9606 GN=TEKT5 PE=1 SV=1	0	290.014	256.78	63.9896	152	182.656	113.03	439.212	120.305	60.7856	96.7451	188.653	122.261	314.243	98.8336	92.8163	96.0163	39.2182	567.107	60.6397	119.293	355.988	178.671	76.7253	135.96	155.668	218.449
Q99627	3	1	26.287	0.372414	0.536104	6.60034	0.147729	Healthy	Sepsis_D(7)_All	23282.7	COP9 signalosome complex subunit 8 OS=Homo sapiens OX=9606 GN=COPS8 PE=1 SV=1	0	258.016	816.443	208.249	106.744	34.6345	0	0	15.1191	0	95.7322	40.8727	7.70548	0	17.0586	0	0	16.9631	10.0999	22.8228	56.9499	0	0	0	0	46.961	55.5196
Q5THK1	3	1	14.0354	0.379057	0.538628	2.30755	0.144932	Healthy	Sepsis_D(7)_All	241292	Protein PRR14L OS=Homo sapiens OX=9606 GN=PRR14L PE=1 SV=1	213.445	6.24086	660.329	202.2	258.465	104.284	212.312	301.088	45.7696	1.45768	70.1539	64.3126	77.7455	72.059	24.2524	114.712	0	70.8995	21.8702	143.005	233.007	356.947	36.1538	35.3113	103.506	42.405	11.202
Q8IX90	3	1	14.984	0.414015	0.551031	1.60954	0.131358	Healthy	Sepsis_D(7)_All	46872.6	Spindle and kinetochore-associated protein 3 OS=Homo sapiens OX=9606 GN=SKA3 PE=1 SV=2	4349.61	2746.59	3820.71	2391.57	3778.71	1016.57	118.848	1084.64	906.587	16545	1328.39	217.528	351.877	259.607	677.608	2050.18	4834.91	1539.74	2191.84	3373.49	6065.02	5095.09	6620.4	1968.66	1283.95	53.5698	912.946
P03409;P14079	3	1	15.2357	0.416339	0.55122	1.86461	0.13052	Sepsis_D(7)_All	Healthy	39926.8	Protein Tax-1 OS=Human T-cell leukemia virus 1 (strain Japan ATK-1 subtype A) OX=11926 GN=Tax PE=1 SV=2	0	31.4613	0	63.8036	2.9917	86.8112	0	31.5685	132.079	10.1075	46.953	9.70746	32.1995	0	192.364	111.029	0	193.593	0	6.98493	68.3795	119.998	130.111	0	23.2862	168.224	34.5788
Q9BXB5	3	1	14.4574	0.425608	0.555219	1.10972	0.127247	Healthy	Sepsis_D(7)_All	84768.6	Oxysterol-binding protein-related protein 10 OS=Homo sapiens OX=9606 GN=OSBPL10 PE=1 SV=2	0	1143.13	1937.54	473.326	438.32	399.927	225.007	382.088	264.24	275.097	317.604	469.59	430.541	439.937	378.808	143.405	844.837	204.698	907.763	297.28	366.604	338.777	211.19	302.858	148.165	395.502	2287.26
Q9ULM6	3	1	15.328	0.429203	0.556289	1.00989	0.126009	Sepsis_D(7)_All	Healthy	63762.9	CCR4-NOT transcription complex subunit 6 OS=Homo sapiens OX=9606 GN=CNOT6 PE=1 SV=2	232.118	633.679	340.661	103.302	61.9031	98.0805	5.41636	436.268	111.634	0	96.2009	224.381	209.327	288.808	184.667	494.786	85.0108	354.329	25.7832	61.1628	25.7569	182.147	6.72461	62.2205	767.453	253.15	151.322
Q93052	3	1	14.3923	0.432626	0.556557	3.81912	0.124845	Healthy	Sepsis_D(7)_All	67172.1	Lipoma-preferred partner OS=Homo sapiens OX=9606 GN=LPP PE=1 SV=1	119.518	307.205	965.782	248.018	0	39.8253	0	41.6158	0	193.932	19.8723	66.8478	5.18512	78.3376	9.11456	12.126	0	181.173	0	0	17.4462	0	61.5681	10.546	252.71	78.5141	59.378
P12932;Q8QN36	3	1	14.652	0.435674	0.556903	1.41556	0.123821	Healthy	Sepsis_D(7)_All	78613.9	Ankyrin repeat domain-containing protein CP77 OS=Cowpox virus OX=10243 GN=CP77 PE=3 SV=1	0	2921.03	10036.8	1755.68	2812.48	2211.26	3419.85	4927.93	1405.43	1906.91	1452.82	1842.24	2696.49	3080.16	1967.6	3716.07	1946.72	2946.87	2111.9	1804.81	1297.97	3217.15	1070.69	1594.22	3440.08	1718.61	1801.86
Q9P0K1	3	1	18.4963	0.435971	0.556903	1.04991	0.123722	Healthy	Sepsis_D(7)_All	103056	Disintegrin and metalloproteinase domain-containing protein 22 OS=Homo sapiens OX=9606 GN=ADAM22 PE=1 SV=1	0	521.405	0	179.314	78.1094	59.7152	60.7805	13.346	665.286	183.9	191.56	73.2887	161.22	389.893	0	437.455	0	1197.23	0	34.2314	0	0	292.503	6.74873	0	42.6366	26.0068
Q15750	3	1	15.0763	0.436141	0.556903	1.38567	0.123666	Healthy	Sepsis_D(7)_All	54929.3	TGF-beta-activated kinase 1 and MAP3K7-binding protein 1 OS=Homo sapiens OX=9606 GN=TAB1 PE=1 SV=1	0	516.987	744.076	1073.88	262.711	386.816	162.256	204.057	300.572	22.333	366.459	361.744	265.177	164.818	217.322	48.3268	91.3486	264.708	387.792	141.042	267.925	226.829	209.359	199.24	538.127	311.659	445.178
Q96NA8	3	1	20.0606	0.436197	0.556903	1.10564	0.123647	Healthy	Sepsis_D(7)_All	56690.2	t-SNARE domain-containing protein 1 OS=Homo sapiens OX=9606 GN=TSNARE1 PE=1 SV=2	0	56.835	0	749.363	103.525	36.357	38.6773	263.302	5.92358	17.5041	212.303	142.492	23.5312	162.325	75.6452	120.363	0	57.0945	581.164	35.0987	58.613	72.5542	4.70239	0	151.981	140.927	116.21
Q13568	3	1	19.5805	0.441363	0.557686	1.08532	0.121942	Healthy	Sepsis_D(7)_All	56614.5	Interferon regulatory factor 5 OS=Homo sapiens OX=9606 GN=IRF5 PE=1 SV=2	0	357.732	31.9126	449.531	1189.06	493.857	124.478	357.636	341.375	798.417	410.341	198.699	458.744	480.531	451.475	402.283	2.99511	247.935	342.222	503.151	325.888	393.47	696.889	769.614	365.491	214.462	226.825
Q6TGC4	3	1	10.1525	0.453937	0.563766	Infinity	0.117927	Sepsis_D(7)_All	Healthy	79039.2	Protein-arginine deiminase type-6 OS=Homo sapiens OX=9606 GN=PADI6 PE=1 SV=3	0	0	0	0	0	0	0	0	0	0	0	0	0	0	0	0	0	0	0	0	0	0	0	0	0	0	259.842
Q96PX6	3	1	14.2128	0.47586	0.571992	2.31512	0.11136	Sepsis_D(7)_All	Healthy	60660	Coiled-coil domain-containing protein 85A OS=Homo sapiens OX=9606 GN=CCDC85A PE=2 SV=3	0	0	21.462	98.3089	59.2038	1.69737	0	0	0	43.2373	21.2914	16.3616	0	0	8.67044	18.5551	608.638	42.8311	0	0	7.26049	0	42.2579	0	8.85533	27.595	78.9268
Q14563	3	1	16.1201	0.493322	0.579127	2.07415	0.106495	Healthy	Sepsis_D(7)_All	89973	Semaphorin-3A OS=Homo sapiens OX=9606 GN=SEMA3A PE=1 SV=1	0	65.0362	1457.54	448.314	312.904	88.7048	126.064	334.626	182.197	62.1673	158.171	84.8511	286.12	449.38	159.143	318.68	0	257.961	0	84.0923	180.801	117.985	165.148	26.0935	151.881	76.2651	5.83418
A4GCM3	3	1	14.1908	0.494819	0.579131	6.53154	0.106093	Sepsis_D(7)_All	Healthy	56497	Nucleoprotein OS=Influenza A virus (strain A/USA:Phila/1935 H1N1) OX=425570 GN=NP PE=3 SV=1	0	118.466	0	0.183821	0	0	0	0	0	0	0	0	0	0	0	100.266	0	1201.39	0.821221	0	0	0	0	0.148199	6.51724	0.0146193	8.28893
Q15306	3	1	13.3157	0.497614	0.580584	1.35942	0.105346	Sepsis_D(7)_All	Healthy	52513.9	Interferon regulatory factor 4 OS=Homo sapiens OX=9606 GN=IRF4 PE=1 SV=1	784.393	1013.52	626.974	679.279	929.34	706.25	1412.95	1659.97	736.481	686.47	1049.99	1108.93	1326.27	354.167	2114.99	2224.27	214.994	1400.76	2081.14	734.206	796.671	2319.91	766.575	1070.66	2360.05	1036.6	383.481
Q6PEZ8	3	1	19.7069	0.505233	0.583412	3.76942	0.103351	Healthy	Sepsis_D(7)_All	56938.6	Podocan-like protein 1 OS=Homo sapiens OX=9606 GN=PODNL1 PE=2 SV=2	0	1902.44	0	0	1857.39	0	0	0	0	0	972.944	0	0	0	0	0	722.728	0	0	0	0	0	0	0	0	0	0
P50914	3	1	16.7041	0.508664	0.583748	1.75349	0.10247	Sepsis_D(7)_All	Healthy	23545.9	60S ribosomal protein L14 OS=Homo sapiens OX=9606 GN=RPL14 PE=1 SV=4	5.63988	23.6027	40.9225	1.95854	8.88001	16.1288	36.0112	1.927	1.64355	5.63583	5.61332	2.99307	3.32188	0.0850255	13.4295	17.0984	3.4071	13.6957	8.38691	7.75072	0	286.016	5.51536	1.01157	50.6348	0	5.37692
P01876	3	1	18.2351	0.509348	0.584093	8.56382	0.102295	Sepsis_D(7)_All	Healthy	38510.1	Immunoglobulin heavy constant alpha 1 OS=Homo sapiens OX=9606 GN=IGHA1 PE=1 SV=2	35.5709	15.3252	2.9787	104.872	56.234	17.5767	78.9988	41.4524	26.6533	197.429	22.8858	27.155	0.184755	18.2117	251.891	82.2677	0	29.4723	5597.41	176.134	1087.24	552.26	124.465	248.222	17.1275	145.258	21.3948
Q1X8D7	3	1	14.1278	0.51701	0.586705	3.604	0.100372	Sepsis_D(7)_All	Healthy	84335.9	Leucine-rich repeat-containing protein 36 OS=Homo sapiens OX=9606 GN=LRRC36 PE=2 SV=2	0	3.38877	0	8.57768	25.0678	15.4948	11.0076	0	10.9724	13.8904	40.3694	28.2544	5.42414	3.64376	3.88161	0	0	0	16.9474	27.2846	34.9732	0.619715	29.5055	5.33717	0	84.6635	260.702
Q96PU9	3	1	15.4367	0.519622	0.587029	1.0982	0.0997288	Healthy	Sepsis_D(7)_All	27824.2	Outer dense fiber protein 3 OS=Homo sapiens OX=9606 GN=ODF3 PE=2 SV=1	301.335	34.697	7.31589	149.114	201.329	152.635	560.043	69.2363	103.473	319.205	164.975	183.684	91.6219	4.84097	91.6492	39.045	0	87.363	101.107	198.338	104.525	9.06193	316.492	430.557	86.3353	261.02	768.048
Q8N427	3	1	13.105	0.527492	0.59018	2.02186	0.0978265	Sepsis_D(7)_All	Healthy	67726.3	Thioredoxin domain-containing protein 3 OS=Homo sapiens OX=9606 GN=NME8 PE=2 SV=2	69.3131	98.267	13.2464	137.948	106.414	137.99	7.28177	43.4139	398.861	108.592	197.014	203.214	405.618	178.626	0	95.8747	0	342.926	230.026	185.554	415.168	117.207	299.512	291.917	424.902	395.382	71.2457
P48060	3	1	13.1357	0.527543	0.59018	1.03982	0.0978143	Sepsis_D(7)_All	Healthy	30993.2	Glioma pathogenesis-related protein 1 OS=Homo sapiens OX=9606 GN=GLIPR1 PE=1 SV=3	0	1953.06	1295.75	2260.94	1132.13	334.57	84.8334	674.485	386.508	96.9858	1773.9	775.241	533.609	770.814	1047.22	445.838	0	435.968	3951.16	582.947	907.688	478.395	534.386	351.417	445.115	936.792	558.621
Q9NVX7	3	1	27.0746	0.537188	0.594338	2.18717	0.0955563	Healthy	Sepsis_D(7)_All	59056.5	Kelch repeat and BTB domain-containing protein 4 OS=Homo sapiens OX=9606 GN=KBTBD4 PE=1 SV=3	0	172.012	66.7821	145.232	281.654	343.908	341.529	64.4672	693.753	1328.17	244.823	245.546	40.0034	67.7349	66.0934	167.722	524.925	305.643	104.497	38.076	420.954	152.759	148.093	47.9133	0	68.1316	28.9281
Q66810	3	1	14.8733	0.541806	0.597173	1.27249	0.0945028	Sepsis_D(7)_All	Healthy	75406.8	Envelope glycoprotein OS=Tai Forest ebolavirus (strain Cote d'Ivoire-94) OX=128999 GN=GP PE=1 SV=1	0	1089.22	447.289	388.275	282.935	482.777	412.208	277.318	224.702	211.925	361.025	617.358	372.175	499.776	468.666	355.7	0	440.533	1142.07	374.117	250.848	502.884	219.352	336.115	1372.74	500.123	442.836
Q67863;P0C6G7;P0C6H2;P0C6H5;P0C6H6;P0C767;P69706;P69707;P69708;Q67924;Q76R61;Q9E6S6;Q9QAB9	3	1	14.8152	0.575464	0.613275	1.84196	0.0873364	Sepsis_D(7)_All	Healthy	41170	Putative X-Core fused protein OS=Hepatitis B virus genotype C subtype adr (isolate Korea/Kim/1989) OX=31512 PE=3 SV=1	0	361.203	56.0967	271.521	306.086	244.948	77.8587	394.873	323.364	239.719	351.87	257.256	128.234	229.449	167.931	1315.92	509.548	2176.16	51.7474	212.941	471.92	0	574.678	136.109	45.4915	404.352	92.2849
Q7Z401	3	1	13.6673	0.593621	0.619728	3.27358	0.0838213	Healthy	Sepsis_D(7)_All	211925	C-myc promoter-binding protein OS=Homo sapiens OX=9606 GN=DENND4A PE=1 SV=2	0	886.366	0	21.7437	35.8982	100.547	39.4483	39.7648	277.437	385.655	37.8351	117.479	37.9789	109.115	41.5217	14.1864	0	0	28.0054	16.4154	126.185	27.1426	187.672	28.9709	0	93.821	61.6029
Q9H6Z4	3	1	17.2406	0.597784	0.620062	1.26701	0.083048	Healthy	Sepsis_D(7)_All	60552.2	Ran-binding protein 3 OS=Homo sapiens OX=9606 GN=RANBP3 PE=1 SV=1	362.906	529.419	1107.92	247.858	170.745	170.116	19.7482	361.796	134.007	45.7076	179.214	207.541	161.318	178.755	234.174	257.249	303.827	286.712	364.983	212.979	215.981	153.809	80.4132	224.325	443.923	173.6	547.978
O00505	3	1	14.5333	0.604054	0.622095	1.1411	0.0819056	Healthy	Sepsis_D(7)_All	58324.2	Importin subunit alpha-4 OS=Homo sapiens OX=9606 GN=KPNA3 PE=1 SV=2	0	0	7.05707	7.60847	358.337	1.2314	0.0302415	0.496492	154.59	13.8165	2.09779	0.353255	0.449044	5.25591	0.286525	0.00346338	331.491	0.72688	0	1.06138	284.205	175.441	3.87719	0	2.35556	1.6031	0
Q96PQ7	3	1	16.0996	0.620826	0.628323	1.57901	0.0789778	Healthy	Sepsis_D(7)_All	85826.1	Kelch-like protein 5 OS=Homo sapiens OX=9606 GN=KLHL5 PE=2 SV=3	0	271.275	46.4114	502.738	195.07	379.259	121.719	123.132	708.52	730.631	598.595	446.855	71.6104	143.02	31.2462	172.867	0	211.273	33.6172	75.796	445.973	102.125	569.678	114.898	10.8131	196.926	89.3608
Q9NXZ2	3	1	19.1195	0.62739	0.632715	1.14525	0.077881	Healthy	Sepsis_D(7)_All	73300.5	Probable ATP-dependent RNA helicase DDX43 OS=Homo sapiens OX=9606 GN=DDX43 PE=2 SV=2	191.524	64.2222	542.102	83.4518	88.7237	53.9363	18.0845	207.018	114.745	5.1002	168.316	116.723	92.3458	170.147	154.524	271.797	131.454	4.25021	70.9707	19.5827	120.928	91.8585	2.4097	0	423.268	159.673	33.7472
Q9Y3C6	3	1	15.5855	0.636897	0.634842	1.53885	0.0763404	Healthy	Sepsis_D(7)_All	18350.9	Peptidyl-prolyl cis-trans isomerase-like 1 OS=Homo sapiens OX=9606 GN=PPIL1 PE=1 SV=1	0	3510.48	284.211	1213.82	919.656	3637.17	464.99	25.7206	128.043	4295.27	1702.18	1160.39	801.423	1242.78	982.823	165.321	0	1077.41	2383.5	412.939	1314.68	768.869	557.105	275.139	146.299	1427.86	1576.91
Q9BR11	3	1	15.4319	0.63775	0.634842	2.0101	0.0762049	Healthy	Sepsis_D(7)_All	55812	Zinc finger SWIM domain-containing protein 1 OS=Homo sapiens OX=9606 GN=ZSWIM1 PE=2 SV=2	0	642.09	5.62531	38.0558	19.9827	365.619	163.39	11.415	145.337	1390.73	75.2723	41.7586	53.2735	91.414	420.522	91.7548	100.273	95.9314	15.2701	21.6958	95.5149	0.595297	280.323	188.75	214.55	128.828	437.305
P52740	3	1	13.7415	0.645937	0.638161	1.02384	0.0749266	Healthy	Sepsis_D(7)_All	83132.5	Zinc finger protein 132 OS=Homo sapiens OX=9606 GN=ZNF132 PE=2 SV=2	238.407	254.384	88.6181	221.121	180.576	173.985	12.382	196.753	157.439	88.6078	184.084	121.149	124.222	104.058	247.491	109.959	127.597	147.171	183.896	121.803	193.308	71.749	58.3911	198.706	311.069	165.421	206.975
P42680	3	1	13.9913	0.650921	0.639802	1.37962	0.0741679	Sepsis_D(7)_All	Healthy	74436.8	Tyrosine-protein kinase Tec OS=Homo sapiens OX=9606 GN=TEC PE=1 SV=2	397.587	437.891	1312.29	335.206	231.863	159.062	235.228	1257.75	84.3224	129.989	1347.13	1284.93	689.208	871.53	1122.28	1070.28	95.3788	424.816	35.2042	80.1286	250.073	143.678	314.35	272.002	997.419	1635.23	110.847
P61970	3	1	19.9446	0.656203	0.642495	1.09162	0.0733796	Healthy	Sepsis_D(7)_All	14649.6	Nuclear transport factor 2 OS=Homo sapiens OX=9606 GN=NUTF2 PE=1 SV=1	0	476.689	127.78	163.481	906.597	286.939	113.446	100.864	349.711	437.447	253.178	252.443	228.717	150.265	370.191	237.076	312.578	305.202	60.5417	177.194	535.313	53.8808	688.668	644.866	8.0673	297.793	38.296
Q9BT22	3	1	15.833	0.659008	0.643037	1.01077	0.0729677	Healthy	Sepsis_D(7)_All	53316.6	Chitobiosyldiphosphodolichol beta-mannosyltransferase OS=Homo sapiens OX=9606 GN=ALG1 PE=1 SV=2	0	285.27	233.03	718.135	817.086	1071.92	1424.06	1192.78	1064.58	553.39	589.174	671.576	860.112	1040.78	1081.52	1394.09	4.25126	789.59	694.625	907.813	895.806	739.62	586.239	615.68	20.8811	740.097	747.262
P54619	3	1	14.2994	0.663565	0.644806	1.81319	0.0723078	Healthy	Sepsis_D(7)_All	37750.5	5'-AMP-activated protein kinase subunit gamma-1 OS=Homo sapiens OX=9606 GN=PRKAG1 PE=1 SV=1	72.0127	235.522	511.366	96.6004	66.8934	7.01495	63.1975	52.8611	1.23585	77.7391	33.4803	70.8604	73.3839	75.1552	55.2032	24.9851	0	45.1349	260.141	87.2555	37.0925	8.47459	25.7719	34.1798	66.2126	78.7353	134.436
O15427	3	1	16.3984	0.670069	0.646295	1.01002	0.0713866	Healthy	Sepsis_D(7)_All	50096.8	Monocarboxylate transporter 4 OS=Homo sapiens OX=9606 GN=SLC16A3 PE=1 SV=1	1063.99	806.555	1831.18	1496.21	1565.02	993.702	2015.8	1683.8	594.08	233.983	825.173	975.068	975.692	959.633	1775.38	1902.43	998.415	1301.06	1204.78	1963.94	1246.03	1615.42	476.47	889.752	1536.88	1093.2	936.961
O95568	3	1	17.1304	0.677528	0.650256	1.22029	0.0703592	Healthy	Sepsis_D(7)_All	42490.3	Histidine protein methyltransferase 1 homolog OS=Homo sapiens OX=9606 GN=METTL18 PE=1 SV=1	297.265	0	168.873	490.23	173.606	71.3367	387.832	147.737	150.636	69.5321	251.407	13.8394	213.752	120.97	82.3948	104.031	0	200.523	180.447	320.964	564.299	296.575	3.18555	169.55	34.6258	151.662	18.1641
Q7Z4W1	3	1	15.8374	0.695469	0.657454	1.56287	0.0680112	Healthy	Sepsis_D(7)_All	26198.2	L-xylulose reductase OS=Homo sapiens OX=9606 GN=DCXR PE=1 SV=2	0	721.784	2051.34	929.327	1404.74	683.009	325.149	497.988	953.424	370.05	866.461	372.578	425.627	397.249	759.811	363.986	725.081	785.239	183.035	456.861	581.671	127.836	768.142	416.25	343.404	585.507	474.461
Q96PB1	3	1	20.7713	0.712493	0.663769	1.10521	0.0659393	Sepsis_D(7)_All	Healthy	92991.6	N-acetylneuraminate 9-O-acetyltransferase OS=Homo sapiens OX=9606 GN=CASD1 PE=1 SV=1	0	287.539	79.6646	162.697	231.558	237.46	99.6493	1105.49	711.748	381.42	214.649	170.063	39.9159	64.3404	98.3045	1671.69	19.3875	2745.82	18.1704	72.9341	341.098	11.6913	295.417	102.717	19.9525	251.129	57.7458
O95777	3	1	28.4152	0.715813	0.664794	1.53123	0.0655524	Sepsis_D(7)_All	Healthy	10402.7	U6 snRNA-associated Sm-like protein LSm8 OS=Homo sapiens OX=9606 GN=LSM8 PE=1 SV=3	0	527.836	170.279	379.043	109.678	108.862	569.446	817.798	69.4753	63.4797	113.514	38.1899	76.8397	558.553	36.1516	119.438	4947.14	177.119	370.755	29.7144	126.878	474.126	45.8682	20.4619	0	19.8791	175.417
Q9NYV4	3	1	22.7669	0.718515	0.666054	1.01772	0.0652416	Sepsis_D(7)_All	Healthy	164839	Cyclin-dependent kinase 12 OS=Homo sapiens OX=9606 GN=CDK12 PE=1 SV=2	0	4348.05	10761.8	6025.93	5710.98	5161.62	9167.42	9294	6059.37	3578.9	5017.05	6375.9	5396.41	4726.98	5801.76	8890.32	0	5229.03	6055.52	9115.16	6751.32	11428.7	3001.95	7514.13	7303.64	7058.76	4328.11
Q96GM1	3	1	14.893	0.719775	0.666112	1.0752	0.065098	Healthy	Sepsis_D(7)_All	37564.3	Phospholipid phosphatase-related protein type 2 OS=Homo sapiens OX=9606 GN=PLPPR2 PE=2 SV=1	0	91.2613	774.884	166.272	101.658	118.18	8.18676	61.4226	109.723	63.771	368.624	207.678	202.725	129.344	98.4459	66.2551	63.7907	100.192	41.3183	128.168	126.259	0	20.8194	23.1403	19.4927	178.625	589.444
P23588	3	1	17.0187	0.721125	0.666212	2.84657	0.064945	Healthy	Sepsis_D(7)_All	69208.3	Eukaryotic translation initiation factor 4B OS=Homo sapiens OX=9606 GN=EIF4B PE=1 SV=2	0	1433.18	2366.53	0	0	0	170.029	408.015	0	155.284	4.09313	159.132	167.266	372.598	24.7603	101.356	0	181.647	214.373	1.28565	0	0	0	299.329	136.96	45.6022	998.768
P41265	3	1	11.9251	0.725124	0.667222	1.04553	0.0644968	Sepsis_D(7)_All	Healthy	130167	Envelopment polyprotein OS=Puumala virus (strain K27) OX=39000 GN=GP PE=3 SV=1	2137.24	1224.43	2677.99	2401.92	1470.91	1351.43	1485.63	2583.78	1506.72	1753.42	1174.35	1695.53	1537.03	1939.28	1723.86	1965.49	1709.51	1331.96	1689.51	2581	2313.32	3627.91	2746.77	1530.08	1868.48	1342.21	2271.77
Q13131	3	1	24.4876	0.728454	0.668509	3.76212	0.0641296	Healthy	Sepsis_D(7)_All	64636.6	5'-AMP-activated protein kinase catalytic subunit alpha-1 OS=Homo sapiens OX=9606 GN=PRKAA1 PE=1 SV=4	0	0	2695.7	10.4955	59.3059	26.9843	44.3856	42.0465	0	12.7455	22.2165	181.51	63.9019	105.165	23.1213	269.556	0	112.146	131.255	0	0	139.348	0	0	42.5295	50.3109	165.601
Q9H2X6	3	1	13.9511	0.746599	0.676051	1.13569	0.0622226	Sepsis_D(7)_All	Healthy	132163	Homeodomain-interacting protein kinase 2 OS=Homo sapiens OX=9606 GN=HIPK2 PE=1 SV=2	0	82.05	232.636	217.859	322.021	416.65	713.193	500.617	410.142	693.81	189.306	296.88	300.973	856.991	171.671	1577.14	0	1488.92	106.701	122.379	179.343	492.823	664.621	247.839	0	218.167	15.3842
Q8IUC4	3	1	15.3564	0.753548	0.677915	1.04922	0.0615335	Healthy	Sepsis_D(7)_All	77620.8	Rhophilin-2 OS=Homo sapiens OX=9606 GN=RHPN2 PE=1 SV=1	0	25.405	90.0317	306.882	249.214	207.696	311.585	110.778	301.772	60.4802	301.355	92.0334	48.0976	81.0577	128.391	45.9545	0	95.8371	58.8056	262.404	287.393	323.306	135.933	231.022	137.901	168.836	297.52
Q86WI3	3	1	15.8403	0.779205	0.686975	1.48846	0.0591806	Healthy	Sepsis_D(7)_All	208758	Protein NLRC5 OS=Homo sapiens OX=9606 GN=NLRC5 PE=1 SV=3	241.04	858.597	43.8971	0	44.5103	0	0	0	31.9466	0	0	237.528	91.2802	0	36.4851	35.9691	0	37.5096	126.98	0	0	172.993	0	0	435.878	5.75601	212.997
P10192	3	1	15.152	0.786932	0.689278	1.02577	0.0585296	Healthy	Sepsis_D(7)_All	80781.3	DNA helicase/primase complex-associated protein OS=Human herpesvirus 1 (strain 17) OX=10299 GN=UL8 PE=1 SV=1	0	1804.03	4201.36	583.684	1063.58	1271.57	1349.65	1000.88	810.939	1059.49	814.864	1391.09	562.908	925.074	704.888	810.934	0	747.414	4055.51	1242.12	1136.13	1283.43	387.059	1319.49	2303.9	1174.23	2926.45
Q96I25	3	1	18.9478	0.80275	0.691757	1.44692	0.0572776	Healthy	Sepsis_D(7)_All	45189.7	Splicing factor 45 OS=Homo sapiens OX=9606 GN=RBM17 PE=1 SV=1	0	272.188	10.1824	535.202	686.131	761.074	302.784	58.9361	419.69	630.088	310.305	75.3628	145.823	156.229	373.311	24.1097	39.572	319.264	59.7861	501.18	770.201	245.81	698.734	259.333	39.6152	262.512	38.1384
Q70SY1	3	1	13.6507	0.804092	0.691757	1.86677	0.0571764	Healthy	Sepsis_D(7)_All	57757.1	Cyclic AMP-responsive element-binding protein 3-like protein 2 OS=Homo sapiens OX=9606 GN=CREB3L2 PE=1 SV=3	0	228.878	0	6.22272	6.60433	143.035	19.6687	0	477.26	721.6	10.7081	0	6.12767	56.1066	23.1184	356.235	0	650.712	0	4.61796	49.1321	11.042	205.813	24.7783	4.58653	0	57.0609
Q9Y3B8	3	1	15.4751	0.811196	0.693184	1.55258	0.0566529	Healthy	Sepsis_D(7)_All	27060.9	Oligoribonuclease_ mitochondrial OS=Homo sapiens OX=9606 GN=REXO2 PE=1 SV=3	0	13.6398	2.62854	739.122	210.033	126.803	13.7015	4.14411	97.6364	11.2674	269.332	40.9096	220.32	148.313	72.0192	0	0	6.74112	22.6174	113.924	222.812	16.4566	82.0063	0	0.83239	118.438	0
Q8NCT3	3	1	15.392	0.819228	0.696533	1.03051	0.0560865	Healthy	Sepsis_D(7)_All	61038	Uncharacterized protein KIAA0895 OS=Homo sapiens OX=9606 GN=KIAA0895 PE=2 SV=4	1348.52	1960.35	2685.17	1320.7	638.515	491.502	1775.43	1759.15	348.44	730.625	377.507	1012.21	1040.77	1051.02	1002.35	1874.33	1768.94	653.294	1182.49	1734.91	1003.72	2913.21	779.006	1197.8	1644.94	803.226	1502.36
Q5VWM3	3	1	19.1059	0.822446	0.697271	1.04157	0.0558672	Healthy	Sepsis_D(7)_All	56531.6	PRAME family member 18 OS=Homo sapiens OX=9606 GN=PRAMEF18 PE=3 SV=2	0	7.03832	32.4991	76.2799	146.217	169.257	108.095	164.687	54.6293	23.0851	58.2255	71.9206	187.16	83.9324	150.171	109.07	8.16432	98.9582	0	98.2035	63.6163	100.857	49.7249	90.6282	2.92958	83.2742	19.1633
Q9NRG9	3	1	14.6858	0.828128	0.699448	1.02635	0.0554902	Healthy	Sepsis_D(7)_All	60429.6	Aladin OS=Homo sapiens OX=9606 GN=AAAS PE=1 SV=1	0	992.797	2398.58	185.137	482.341	595.559	446.468	2134.75	448.763	681.578	190.485	456.165	1052.7	1049.24	798.183	2110.79	0	1935.92	1819.86	481.934	600.143	701.215	484.079	988.889	30.279	311.598	845.499
Q5JNZ5	3	1	22.0216	0.864448	0.7102	1.67676	0.0533893	Healthy	Sepsis_D(7)_All	13344.6	Putative 40S ribosomal protein S26-like 1 OS=Homo sapiens OX=9606 GN=RPS26P11 PE=5 SV=1	748.951	2355.5	6969.49	227.749	260.821	192.801	611.682	309.644	101.029	342.204	92.9281	858.092	465.547	1270.86	200.978	640.101	1990.44	162.745	267.912	171.306	202.285	1465.18	213.706	202.724	1142.1	619.579	2321.35
Q7Z449	3	1	15.3439	0.897541	0.719945	3.81438	0.0519262	Healthy	Sepsis_D(7)_All	62443.5	Cytochrome P450 2U1 OS=Homo sapiens OX=9606 GN=CYP2U1 PE=1 SV=1	0	226.968	1555.95	39.2166	0	18.8488	8.37414	103.491	0	0	12.093	41.5414	54.6	150.685	0	68.6867	0	83.2149	179.604	0	0	0	0	0	164.936	40.869	74.118
P12829	3	1	18.4107	0.898791	0.720631	2.04925	0.0518791	Sepsis_D(7)_All	Healthy	21678.7	Myosin light chain 4 OS=Homo sapiens OX=9606 GN=MYL4 PE=1 SV=3	56.3254	22.9091	300.151	62.2574	122.042	42.5554	209.717	62.2511	118.379	45.8226	125.175	165.044	60.5719	48.7136	127.686	58.1902	1.37826	121.876	2033.2	49.4659	54.2468	148.695	22.386	62.8656	143.042	116.904	292.031
Q8NEZ5	3	1	15.2531	0.901961	0.720797	1.03295	0.0517625	Healthy	Sepsis_D(7)_All	45306.8	F-box only protein 22 OS=Homo sapiens OX=9606 GN=FBXO22 PE=1 SV=1	5295.78	5145.45	11527.9	3317.86	9123.33	7574.08	9353.79	10352.7	6618.91	5917.71	3185.2	4549.62	7461.35	7720.25	8700.81	8585.74	11586.6	9287.13	8686.69	8112.43	6813.77	9050.88	5240.43	7247.46	5913.25	5321.89	4698.43
O75747	3	1	16.9275	0.909565	0.722708	1.95628	0.0514983	Sepsis_D(7)_All	Healthy	167540	Phosphatidylinositol 4-phosphate 3-kinase C2 domain-containing subunit gamma OS=Homo sapiens OX=9606 GN=PIK3C2G PE=1 SV=3	0.811496	146.423	16.7617	45.4706	66.001	2.5561	253.344	68.7909	2.05977	21.9386	0.15877	117.846	369.761	0	379.041	5.25181	0	356.721	71.9604	10.507	24.6892	129.933	79.1891	26.0632	469.872	34.747	0
Q9NRK6	3	1	20.2932	0.912112	0.723458	2.18448	0.0514146	Sepsis_D(7)_All	Healthy	79547.1	ATP-binding cassette sub-family B member 10_ mitochondrial OS=Homo sapiens OX=9606 GN=ABCB10 PE=1 SV=2	0	81.0222	23.9737	4.03504	2.92598	58.1153	1.11363	5.71616	53.1962	125.615	103.553	38.9549	14.4025	17.8647	42.9616	0	189.302	2.84334	0	102.259	4.92979	0	0	8.18647	16.8911	53.5886	725.246
A6NJ46	3	1	13.0074	0.912868	0.723458	1.79424	0.0513903	Sepsis_D(7)_All	Healthy	29119.4	Homeobox protein Nkx-6.3 OS=Homo sapiens OX=9606 GN=NKX6-3 PE=2 SV=1	0	127.858	0	30.3978	69.8271	67.6376	53.374	60.1612	82.172	8.67668	35.8422	12.4169	8.55165	6.08109	25.4832	428.011	35.6614	766.606	2.62469	15.1897	67.4625	28.2513	40.3308	11.4032	0	19.9112	21.5933
Q8WUW1	3	1	17.1568	0.91598	0.723911	1.02417	0.0512923	Healthy	Sepsis_D(7)_All	8801.96	Protein BRICK1 OS=Homo sapiens OX=9606 GN=BRK1 PE=1 SV=1	9792.11	19274.7	19331.9	7153.83	2563.55	4361.12	10572.3	10805.2	3249.61	17249.1	2354.39	8950.69	8633.07	10294	8547.78	9948.15	12614.4	10993.7	11347.4	7285.4	5233.31	30957.9	5369.4	3425.11	15788.6	7881.21	13590.3
Q8IWU9	3	1	14.4639	0.917523	0.724545	1.05595	0.0512451	Sepsis_D(7)_All	Healthy	56798.2	Tryptophan 5-hydroxylase 2 OS=Homo sapiens OX=9606 GN=TPH2 PE=1 SV=1	0	257.158	0	31.1522	140.209	12.0597	41.3713	655.15	16.1271	144.72	23.4983	28.3091	23.5022	19.0594	53.5804	440.689	13.8703	885.046	0	34.3205	94.5001	0.0278235	368.968	41.2912	0	120.989	182.31
Q9UMZ2	3	1	14.3996	0.920961	0.725387	1.23966	0.051143	Healthy	Sepsis_D(7)_All	141396	Synergin gamma OS=Homo sapiens OX=9606 GN=SYNRG PE=1 SV=2	0	165.045	213.224	511.064	436.586	230.682	89.4671	144.352	576.442	194.935	322.684	224.284	169.743	280.588	175.322	103.278	0	199.063	66.5122	201.035	274.341	123.033	296.807	234.196	493.612	114.678	233.932
Q9Y312	3	1	17.4578	0.921354	0.725387	1.50478	0.0511316	Healthy	Sepsis_D(7)_All	43871.5	Protein AAR2 homolog OS=Homo sapiens OX=9606 GN=AAR2 PE=1 SV=2	0	335.816	1150.86	711.221	514.382	288.817	82.1079	596.234	140.181	62.9518	271.431	305.194	367.149	357.502	411.302	634.899	119.698	429.318	171.815	177.415	196.796	103.546	132.668	195.426	0	331.245	180.86
A5HBD7	3	1	14.5157	0.935247	0.728299	1.32469	0.0507661	Healthy	Sepsis_D(7)_All	24208.7	Small t antigen OS=WU polyomavirus OX=440266 PE=3 SV=1	0	62.7182	0	252.455	64.5513	150.175	190.248	340.276	71.2678	8.05082	157.583	19.7291	38.0675	80.6359	172.916	267.873	0	162.469	0	112.477	125.423	202.994	26.142	8.76178	11.0621	32.7501	43.775
Q01064	3	1	15.6904	0.941009	0.729887	1.13702	0.0506355	Sepsis_D(7)_All	Healthy	61893.2	Calcium/calmodulin-dependent 3'_5'-cyclic nucleotide phosphodiesterase 1B OS=Homo sapiens OX=9606 GN=PDE1B PE=1 SV=2	0	5172.06	319.665	25.0641	0	74.4827	0	3681.01	278.347	36.6725	498.781	125.075	0	126.701	413.543	4103.84	0	7296.53	0	54.6894	0	0	9.13652	110.044	4543.44	0	1249.9
O76042	3	1	16.4302	0.944821	0.731334	1.19912	0.0505559	Healthy	Sepsis_D(7)_All	15766.3	Putative uncharacterized protein encoded by ERC2-IT1 OS=Homo sapiens OX=9606 GN=ERC2-IT1 PE=5 SV=2	276.334	243.121	792.642	177.883	172.55	40.1881	120.59	184.766	91.1782	4.69515	47.4109	288.059	192.358	103.752	198.549	139.188	30.9184	116.371	72.3446	110.884	166.012	82.0086	24.6145	82.1802	594.484	203.835	529.817
P62857	3	1	30.7305	0.954559	0.731334	2.1649	0.0503767	Healthy	Sepsis_D(7)_All	7898.07	40S ribosomal protein S28 OS=Homo sapiens OX=9606 GN=RPS28 PE=1 SV=1	146.574	267.218	342.808	155.375	52.1649	0	0	102.4	0	0	52.3225	103.869	0	135.223	96.4371	36.3721	19.1052	45.0755	0	30.1005	84.187	31.486	0	0	0	65.1374	138.193
P03083	3	1	15.6244	0.955254	0.731334	1.42408	0.0503653	Healthy	Sepsis_D(7)_All	20921.9	Small t antigen OS=JC polyomavirus OX=10632 PE=3 SV=1	0	204.787	260.769	495.78	115.019	67.1486	0	170.203	221.909	87.1343	154.181	166.653	328.916	310.586	162.071	71.6669	0	175.149	18.9468	55.4895	133.252	18.5418	49.9162	29.6415	101.204	160.944	0
F5HCU8;P16732	3	1	14.2934	0.956239	0.731334	1.64334	0.0503494	Sepsis_D(7)_All	Healthy	77832.9	Tripartite terminase subunit 3 OS=Human cytomegalovirus (strain Merlin) OX=295027 GN=TRM3 PE=3 SV=1	0	330.591	10.811	448.749	241.079	51.8133	84.5407	0	884.295	14.995	837.125	147.041	890.009	993.941	38.01	103.465	0	1696.67	0	5.29744	23.2293	0	300.1	245.876	0	484.686	8.7118
P30536	3	1	20.9695	0.959948	0.732713	1.12299	0.0502926	Healthy	Sepsis_D(7)_All	18942	Translocator protein OS=Homo sapiens OX=9606 GN=TSPO PE=1 SV=3	8.80024	282.9	172.733	28.0661	13.5986	0	273.601	24.3625	0	15.9512	5.46088	129.052	82.3918	223.125	9.85106	45.1017	69.3204	3.60606	128.468	31.104	0	347.125	0	0	34.1791	5.93919	126.62
Q8IZQ5	3	1	21.9572	0.970623	0.735507	2.27455	0.0501573	Healthy	Sepsis_D(7)_All	13360.5	Selenoprotein H OS=Homo sapiens OX=9606 GN=SELENOH PE=1 SV=2	0	267.605	267.724	560.712	1013.93	597.57	3081.95	137.344	355.175	854.197	397.998	276.121	333.477	263.851	411.172	266.485	80.9886	303.872	47.1883	467.955	311.089	170.416	578.078	739.779	84.6173	385.387	215.128
P56385	3	1	29.1447	0.974406	0.735754	2.2163	0.0501194	Healthy	Sepsis_D(7)_All	7933.22	ATP synthase subunit e_ mitochondrial OS=Homo sapiens OX=9606 GN=ATP5ME PE=1 SV=2	93.7483	0	537.531	179.324	108.742	10.1839	180.024	0	17.122	27.4739	30.5507	80.0517	56.9292	29.4748	15.8543	30.2621	0	40.5878	42.5172	74.4323	63.3617	18.3588	25.3237	0	147.624	91.5868	138.368
O43660	3	1	14.5181	0.977289	0.736564	2.35014	0.050094	Healthy	Sepsis_D(7)_All	57536.1	Pleiotropic regulator 1 OS=Homo sapiens OX=9606 GN=PLRG1 PE=1 SV=1	0	11.4661	1118.13	154.51	127.394	118.655	130.302	0	30.5758	48.3834	104.07	119.243	29.1849	8.57252	17.7458	6.45306	0	0	91.1746	125.167	80.2967	17.7592	89.821	111.551	249.017	93.8433	114.322
Q969X1	3	1	22.492	0.979767	0.736822	1.00285	0.0500746	Sepsis_D(7)_All	Healthy	34949.7	Protein lifeguard 3 OS=Homo sapiens OX=9606 GN=TMBIM1 PE=1 SV=2	813.066	469.095	1554.81	364.68	458.204	536.154	440.618	1041.16	105.972	727.335	463.368	576.736	647.835	80.7828	934.648	1309.09	142.68	670.34	326.249	536.453	336.579	1026.74	411.3	846.461	1162.32	739.023	889.795
O95139	3	1	17.0371	0.996951	0.741291	1.03855	0.0500017	Healthy	Sepsis_D(7)_All	15489.2	NADH dehydrogenase [ubiquinone] 1 beta subcomplex subunit 6 OS=Homo sapiens OX=9606 GN=NDUFB6 PE=1 SV=3	333.465	363.231	16.0304	366.992	306.089	319.41	590.94	185.057	573.709	915.572	450.951	319.518	286.709	222.049	372.928	333.856	17.6998	395.11	111.32	325.001	281.206	277.057	1333.65	796.143	493.42	226.596	256.081
Q8TB52	3	1	16.286	0.998782	0.741565	3.44096	0.0500003	Healthy	Sepsis_D(7)_All	84300.4	F-box only protein 30 OS=Homo sapiens OX=9606 GN=FBXO30 PE=1 SV=3	0	57.5856	3506.18	117.964	330.924	79.5202	169.547	26.4203	216.073	122.049	100.554	109.906	41.23	134.764	109.81	6.25195	310.821	68.1271	59.8512	268.675	389.823	113.463	183.736	185.025	8.79238	95.659	99.1094
P56279	3	2	23.9251	0.00532176	0.224109	80.2776	0.859269	Healthy	Sepsis_D(7)_All	13516.6	T-cell leukemia/lymphoma protein 1A OS=Homo sapiens OX=9606 GN=TCL1A PE=1 SV=1	6.60277	46.5038	0	5604.73	921.422	21.8397	4.01241	46.2605	5.63347	9.7913	21.2702	2.47827	6.7616	4.40054	0.101575	51.7497	0.36056	46.973	0.0158871	0	0.69566	0	3.5723	0	0	2.8002	0
Q9Y2Y8	3	2	23.43	0.0146075	0.32808	59.2434	0.742543	Sepsis_D(7)_All	Healthy	26203.9	Proteoglycan 3 OS=Homo sapiens OX=9606 GN=PRG3 PE=1 SV=2	0	0	16.9247	11.0638	0.229049	5.94605	1.05433	2.19354	0	0	18.7373	21.4378	103.641	22.2854	8.62391	4.61876	20.2962	29.4102	0	14.4182	26.0197	3471.61	0	3.53918	0	14.9558	8.2585
P54840	3	2	15.2509	0.0171965	0.340497	1.35913	0.719038	Sepsis_D(7)_All	Healthy	81616.5	Glycogen [starch] synthase_ liver OS=Homo sapiens OX=9606 GN=GYS2 PE=1 SV=2	170.414	238.09	378.406	276.971	258.616	358.488	365.392	823.893	575.622	809.376	473.904	431.858	684.7	715.355	602.486	688.261	464.045	799.037	423.561	366.787	387.135	390.289	609.706	621.242	954.333	504.696	714.472
Q9H0P0	3	2	14.0284	0.0728199	0.484273	1.48383	0.462074	Healthy	Sepsis_D(7)_All	38290.3	Cytosolic 5'-nucleotidase 3A OS=Homo sapiens OX=9606 GN=NT5C3A PE=1 SV=3	243.567	287.573	307.033	515.573	306.971	333.293	542.525	579.945	456.518	1192.59	98.132	345.518	361.346	42.2734	322.104	382.122	11.0742	73.0632	246.854	481.776	225.768	367.226	1180.96	516.975	505.828	175.729	123.098
O00192	3	2	14.5432	0.074018	0.486379	1.74059	0.458799	Sepsis_D(7)_All	Healthy	105326	Armadillo repeat protein deleted in velo-cardio-facial syndrome OS=Homo sapiens OX=9606 GN=ARVCF PE=1 SV=1	0	2237.64	1714.04	2358.02	2304.17	2309.9	2431.98	3056.39	2580.86	1884.77	3804.35	4159.12	5931.87	2707.37	4195.37	2558.23	1946.14	2491.35	4943	6893.66	2070.83	2553.04	2214.14	7095.72	2753.99	3070.03	2389.08
A0A0U1RRI6	3	2	13.6032	0.0990474	0.502602	1.27711	0.39979	Healthy	Sepsis_D(7)_All	31946	Centromere protein V-like protein 3 OS=Homo sapiens OX=9606 GN=CENPVL3 PE=3 SV=1	315.699	332.436	207.973	277.987	327.745	255.482	313.059	427.78	547.233	641.21	220.854	230.136	269.556	282.09	192.967	317.123	200.055	681.822	157.436	163.269	368.114	269.344	354.374	292.708	485.749	277.848	90.6479
P13501	3	2	22.2739	0.110949	0.503619	1.85825	0.376661	Healthy	Sepsis_D(7)_All	10274.8	C-C motif chemokine 5 OS=Homo sapiens OX=9606 GN=CCL5 PE=1 SV=3	180.528	275.525	1062.72	108.67	128.243	92.4975	308.075	291.647	236.86	475.924	124.592	98.4044	99.6483	168.501	0	355.097	303.275	449.084	61.0409	29.293	80.4832	238.865	245.227	72.0945	321.332	158.307	86.2846
Q8N6Q3	3	2	19.4027	0.118498	0.503619	1.73817	0.363251	Sepsis_D(7)_All	Healthy	47959.9	CD177 antigen OS=Homo sapiens OX=9606 GN=CD177 PE=1 SV=2	109.49	32.182	764.562	65.6914	52.1806	36.0543	164.907	140.194	81.6691	43.4452	42.3443	396.006	457.985	547.066	134.278	131.128	1360.41	86.9206	132.717	91.1864	64.8998	79.7343	59.4826	91.1133	129.997	374.735	223.886
Q96E29	3	2	15.3131	0.124979	0.503619	1.79001	0.35242	Healthy	Sepsis_D(7)_All	48085.5	Transcription termination factor 3_ mitochondrial OS=Homo sapiens OX=9606 GN=MTERF3 PE=1 SV=2	49.0303	67.1702	166.61	46.0384	233.658	131.506	733.263	200.367	60.6132	47.2807	147.126	117.944	87.8731	45.8289	28.4975	132.698	40.5241	39.6097	74.9514	75.155	28.7861	26.0238	94.548	560.566	37.7312	72.0006	38.3976
Q9GZN8	3	2	14.455	0.12623	0.503619	1.72502	0.350396	Healthy	Sepsis_D(7)_All	19519.1	UPF0687 protein C20orf27 OS=Homo sapiens OX=9606 GN=C20orf27 PE=1 SV=3	1233.53	145.54	2992.59	1086.32	464.917	500.341	901.413	1122.57	454.67	918.224	334.813	556.406	321.003	572.346	836.242	750.828	888.753	411.207	282.804	682.529	640.202	1089.14	258.56	372.185	1131.89	290.209	258.579
Q5TG30	3	2	19.5454	0.151677	0.503619	2.83679	0.313282	Sepsis_D(7)_All	Healthy	69250.2	Rho GTPase-activating protein 40 OS=Homo sapiens OX=9606 GN=ARHGAP40 PE=3 SV=3	0	8.73301	0	2.47419	2.87567	4.89519	0	89.3058	0	11.2851	11.2857	55.8537	21.8697	61.1524	0	9.44192	7.90179	0	79.588	3.00104	2.1612	210.618	4.05848	60.6069	49.0887	0	0
Q9UHK6	3	2	14.4714	0.18908	0.503619	2.13828	0.269587	Sepsis_D(7)_All	Healthy	42729	Alpha-methylacyl-CoA racemase OS=Homo sapiens OX=9606 GN=AMACR PE=1 SV=2	672.308	589.561	7241.75	2608.5	856.391	1808.76	906.206	3760.86	1644.74	953.395	4860.96	6905.59	8697.38	3495.36	5519.75	942.528	145.541	1696.19	1354.98	16182	1251.7	1599.46	592.533	9458.19	3215.1	8216.39	2357.5
P16333	3	2	13.7783	0.232943	0.504248	1.28263	0.229617	Sepsis_D(7)_All	Healthy	43092.7	Cytoplasmic protein NCK1 OS=Homo sapiens OX=9606 GN=NCK1 PE=1 SV=1	680.913	2755.54	4585.99	4341.97	5240.36	5325.33	5905.07	4865.44	5355.84	9207.6	5846.75	4804.25	5175.85	4302.51	6141.27	4797.75	1222.41	6044.61	5507.95	7307.68	5885.14	4732.92	8383.6	9860.45	5020.33	3972.98	16232.2
Q9Y2K1	3	2	15.0109	0.238409	0.504248	1.19055	0.225282	Healthy	Sepsis_D(7)_All	84069.2	Zinc finger and BTB domain-containing protein 1 OS=Homo sapiens OX=9606 GN=ZBTB1 PE=1 SV=3	746.92	845.928	1050.16	1228.02	858.912	581.34	1391.62	1448.91	575.752	520.36	454.985	642.855	646.972	550.246	597.64	1474.9	956.466	846.051	572.058	835.706	890.999	1267.54	438.803	448.948	1199.33	668.34	713.398
Q12774	3	2	11.8921	0.23884	0.504248	175.533	0.224945	Sepsis_D(7)_All	Healthy	177997	Rho guanine nucleotide exchange factor 5 OS=Homo sapiens OX=9606 GN=ARHGEF5 PE=1 SV=3	0	5.24874	0.504996	0	0	0	0	0	6.58737	0	392.243	2.31067	0	0	0	0	3190.4	0	0	0	0	0	0	0	3.81788	64.5268	29.3636
Q9BZE4	3	2	14.2997	0.280847	0.510263	1.08905	0.19541	Sepsis_D(7)_All	Healthy	74363.9	Nucleolar GTP-binding protein 1 OS=Homo sapiens OX=9606 GN=GTPBP4 PE=1 SV=3	0	33.9812	106.782	285.237	417.643	285.597	366.779	329.307	398.701	255.025	459.66	224.611	320.474	283.089	381.218	310.714	21.5728	364.878	66.2405	197.161	357.138	177.535	285.908	345.544	410.141	239.139	144.656
Q8IXT5	3	2	16.4971	0.349146	0.527381	2.49793	0.158142	Sepsis_D(7)_All	Healthy	118445	RNA-binding protein 12B OS=Homo sapiens OX=9606 GN=RBM12B PE=1 SV=2	0	275.841	984.784	471.51	667.727	770.505	606.852	650.152	428.341	565.534	581.292	499.263	316.306	419.546	510.908	236.178	409.834	536.964	798.23	483.324	317.464	289.156	15844.5	821.308	268.718	525.261	162.998
Q5T1J5;Q9Y6H1	3	2	18.1146	0.418135	0.55122	1.12882	0.129876	Healthy	Sepsis_D(7)_All	15717.7	Putative coiled-coil-helix-coiled-coil-helix domain-containing protein CHCHD2P9_ mitochondrial OS=Homo sapiens OX=9606 GN=CHCHD2P9 PE=5 SV=1	2536.63	954.391	1321.24	3099.26	2689.59	1516.26	1639.41	2963.42	2232.86	1282.71	1554.74	1496.58	1782.17	1513.01	1828.1	2260.53	761.84	1525.95	1358.55	2939.87	2691.52	2918.95	2171.42	2492.5	2081.78	850.13	247.302
P12109	3	2	13.3867	0.425583	0.555219	1.15332	0.127256	Healthy	Sepsis_D(7)_All	109670	Collagen alpha-1(VI) chain OS=Homo sapiens OX=9606 GN=COL6A1 PE=1 SV=3	0	1433.65	5164.57	1275.63	1466.56	1580.59	2080.81	2346.28	1588.46	1786.05	1164.59	1393.56	1728.38	2090.55	1645.77	1955.35	97.0901	1598.15	1743.36	1637.92	1568.38	2355.94	1176.07	1889.01	2245.84	1434.71	1872.58
Q7Z7M8	3	2	13.6869	0.557298	0.602974	3.93751	0.091095	Healthy	Sepsis_D(7)_All	43966.3	UDP-GlcNAc:betaGal beta-1_3-N-acetylglucosaminyltransferase 8 OS=Homo sapiens OX=9606 GN=B3GNT8 PE=1 SV=1	0	197.304	3756.17	317.099	302.805	104.301	215.869	197.899	149.968	174.209	42.6052	42.0236	141.233	106.964	126.627	158.386	249.778	320.191	34.5842	164.647	118.961	91.9117	61.5864	293.901	314.905	53.9244	15.9358
Q9P270	3	2	18.4852	0.631303	0.633244	1.10261	0.0772402	Healthy	Sepsis_D(7)_All	62771.6	SLAIN motif-containing protein 2 OS=Homo sapiens OX=9606 GN=SLAIN2 PE=1 SV=2	2401.27	8174.04	8989.43	5348.37	5359.78	9969.32	14532.6	7892.72	7128.11	11586.9	3991.89	5901.18	5996.1	7160.15	9119.01	4618	4296.74	4023.04	18945	8867.01	7057.71	11492.5	7415.51	5922.03	5719.92	5628.1	9321.01
Q9H4I0	3	2	15.0639	0.65981	0.643292	1.61736	0.0728507	Healthy	Sepsis_D(7)_All	63723.5	Double-strand-break repair protein rad21-like protein 1 OS=Homo sapiens OX=9606 GN=RAD21L1 PE=2 SV=3	19.8273	383.13	118.654	639.037	937.118	727.802	237.596	52.6369	1650.83	1692.71	180.539	128.45	319.901	416.985	230.281	109.883	556.649	366.651	143.525	392.256	1057.39	102.272	1595.26	659.602	24.6969	321.344	183.721
Q9Y3E5	3	2	15.8187	0.797228	0.690115	1.0127	0.0577024	Healthy	Sepsis_D(7)_All	19478.7	Peptidyl-tRNA hydrolase 2_ mitochondrial OS=Homo sapiens OX=9606 GN=PTRH2 PE=1 SV=1	1953.49	1125.6	4362.01	896.219	199.317	1161.16	658.286	3185.24	533.554	472.869	438.33	615.771	1403.76	2820.47	1507.14	3077.35	4395.58	1816.95	333.593	863.739	799.724	2028.51	274.148	814.616	1361.87	751.032	1118.54
P62306	3	2	28.1397	0.805162	0.691978	1.30311	0.0570961	Healthy	Sepsis_D(7)_All	9782.26	Small nuclear ribonucleoprotein F OS=Homo sapiens OX=9606 GN=SNRPF PE=1 SV=1	0	529.245	892.72	1579.71	302.828	865.813	95.5354	136.981	646.261	284.593	878.338	373.919	375.643	328.79	518.826	180.909	0	303.736	328.093	605.587	581.132	150.439	374.044	241.478	806.357	577.859	333.016
Q8ND04	4	1	21.0932	0.00279696	0.167517	6.07718	0.909584	Sepsis_D(7)_All	Healthy	111052	Protein SMG8 OS=Homo sapiens OX=9606 GN=SMG8 PE=1 SV=1	0	192.491	12.9093	67.3102	82.6724	126.626	157.103	39.5619	159.073	261.298	720.396	1347.4	713.637	776.215	1079.22	432.788	46.4174	418.867	1050.59	1562.04	251.229	25.1276	198.736	277.25	918.229	1484.14	52.183
Q155Q3	4	1	25.782	0.00849507	0.268389	30.0314	0.811288	Sepsis_D(7)_All	Healthy	77934.4	Dixin OS=Homo sapiens OX=9606 GN=DIXDC1 PE=1 SV=2	0	0	0	0	0	19.3235	0	0	29.8541	0	165.535	276.783	411.79	423.31	510.705	13.8029	0	180.129	0	40.9314	0	0	0	144.367	43.7263	299.598	0
Q5VWC8	4	1	23.9845	0.00856312	0.268389	5.56704	0.81038	Sepsis_D(7)_All	Healthy	27748	Very-long-chain (3R)-3-hydroxyacyl-CoA dehydratase 4 OS=Homo sapiens OX=9606 GN=HACD4 PE=1 SV=1	8.9445	35.1305	2.26747	0.0313582	0	1.65654	0	0.107098	1.01035	0.195901	8.6552	7.60119	17.0032	62.4438	50.4784	1.81232	45.0474	8.51796	139.13	1.78237	0.79681	0.219272	5.96664	0.465122	83.2159	23.4923	10.359
A6NJL1	4	1	18.8206	0.0103139	0.295719	2.5058	0.788334	Sepsis_D(7)_All	Healthy	56681.4	Zinc finger and SCAN domain-containing protein 5B OS=Homo sapiens OX=9606 GN=ZSCAN5B PE=3 SV=1	472.754	452.134	357.075	553.72	213.734	1426.64	448.024	438.263	911.145	449.885	2189.58	1189.99	579.865	765.859	1952.74	522.252	529.961	357.046	2855.01	2356.54	408.205	409.514	754.182	3447.1	1646.89	1293.09	3122.98
Q9Y6A9	4	1	25.9796	0.0115279	0.319956	4.11887	0.77434	Sepsis_D(7)_All	Healthy	11861.9	Signal peptidase complex subunit 1 OS=Homo sapiens OX=9606 GN=SPCS1 PE=1 SV=4	128.239	82.3905	29.9508	181.456	100.402	103.041	90.8785	114.357	93.8043	101.998	390.513	618.168	408.733	310.897	217.565	145.356	344.566	101.537	354.665	672.196	17.7099	149.747	32.5846	1255.21	331.283	487.136	1349.88
Q96C57	4	1	18.6436	0.0130291	0.319956	3.56851	0.758243	Sepsis_D(7)_All	Healthy	28284.6	Protein CUSTOS OS=Homo sapiens OX=9606 GN=CUSTOS PE=1 SV=2	0	468.725	5.45625	231.494	346.564	1367.18	181.8	1164.83	693.356	87.7132	1496.09	1695.45	3301.01	1379.16	1706.38	2540.05	95.6037	881.666	2186.6	2935.85	202.039	2342.19	689.494	1373.46	16.6324	1773.06	2970.22
P60866	4	1	28.8563	0.0168295	0.340497	3.84191	0.72222	Healthy	Sepsis_D(7)_All	13486.8	40S ribosomal protein S20 OS=Homo sapiens OX=9606 GN=RPS20 PE=1 SV=1	94.6536	0	0	64.9196	48.6789	21.4305	117.241	15.4037	10.8772	4.81168	17.8873	13.6528	0	0	0	0	0	0	0	70.8378	46.1253	0	7.50568	11.2589	0	0	0
Q86VZ2	4	1	15.7794	0.0210688	0.367625	11.0754	0.687997	Sepsis_D(7)_All	Healthy	36965.4	WD repeat-containing protein 5B OS=Homo sapiens OX=9606 GN=WDR5B PE=2 SV=1	0	30.7303	0	2.32639	0	0	0	0	4.33537	0	204.129	83.4497	34.7141	35.328	0	0	0	0	27.1072	30.6207	0	0	7.70093	49.384	5.02025	203.808	22.7635
Q676U5	4	1	18.5303	0.0439608	0.420147	5.52513	0.560405	Healthy	Sepsis_D(7)_All	68949.5	Autophagy-related protein 16-1 OS=Homo sapiens OX=9606 GN=ATG16L1 PE=1 SV=2	116.081	632.161	1642.99	27.8622	66.9812	74.122	19.5902	242.769	9.35276	22.6346	28.6839	11.2299	48.8629	65.2841	26.2136	18.5034	51.4579	21.4124	1.78865	13.1752	31.2732	371.109	31.2259	66.2737	74.3096	13.9842	3.51181
Q6RW13	4	1	38.3593	0.0472149	0.4388	1.4731	0.546917	Sepsis_D(7)_All	Healthy	17590.3	Type-1 angiotensin II receptor-associated protein OS=Homo sapiens OX=9606 GN=AGTRAP PE=1 SV=1	4517.01	2796.53	1607.94	3881.11	4805.88	3561.5	4181.8	9019.2	4809.1	3811.67	2869.02	4045.56	4252.47	11141	8310.62	4779.39	12331.3	3397.93	6377.33	5968.81	5038.5	9281.29	4722.01	9628.49	4777.91	2908.85	7832.44
O00154	4	1	20.5467	0.0509825	0.443591	1.44092	0.532239	Healthy	Sepsis_D(7)_All	42480.4	Cytosolic acyl coenzyme A thioester hydrolase OS=Homo sapiens OX=9606 GN=ACOT7 PE=1 SV=3	543.834	699.371	220.063	351.464	274.861	372.436	265.812	430.466	428.176	462.435	195.835	431.206	391.705	52.2935	24.5576	294.152	306.306	678.537	150.241	202.785	162.755	116.967	203.415	358.28	711.965	380.653	115.267
Q8NI22	4	1	24.0084	0.0547194	0.443591	528.126	0.518564	Sepsis_D(7)_All	Healthy	16504.4	Multiple coagulation factor deficiency protein 2 OS=Homo sapiens OX=9606 GN=MCFD2 PE=1 SV=1	0	4.81666	0	0	0	0	0	0	0	0	0	3.64776	13.905	0	0	6.04504	2857.81	0	1386.63	0	0	0	8.9576	0	29.4831	0	17.9884
Q9BSJ2	4	1	22.2527	0.0549403	0.443591	1.78694	0.517781	Sepsis_D(7)_All	Healthy	103162	Gamma-tubulin complex component 2 OS=Homo sapiens OX=9606 GN=TUBGCP2 PE=1 SV=2	0	54.2085	2.50088	294.671	465.856	783.658	309.394	551.121	394.533	321.453	419.952	459.509	677.637	829.043	853.016	629.808	988.857	842.313	565.88	486.208	525.474	401.655	541.224	413.687	5.05274	545.816	467.167
Q6PIL6	4	1	20.2345	0.0606093	0.448769	1.46162	0.498566	Sepsis_D(7)_All	Healthy	28956.8	Kv channel-interacting protein 4 OS=Homo sapiens OX=9606 GN=KCNIP4 PE=1 SV=1	0	600.433	100.584	3196.73	495.115	721.94	109.987	584.524	3402.86	372.292	1998.23	932.603	932.782	1018.63	1177.95	1154.73	2593.55	2192.74	1011.84	1531.59	2094.35	2469.97	3257.69	391.216	63.7444	613.33	380.02
Q9BSQ5	4	1	20.8713	0.0662335	0.468851	1.47236	0.481008	Sepsis_D(7)_All	Healthy	49293	Cerebral cavernous malformations 2 protein OS=Homo sapiens OX=9606 GN=CCM2 PE=1 SV=1	2208.92	3273.44	8193.1	4010	4051.32	5871.68	4044.41	3872.55	4918.78	2415.73	4757.12	5417.44	8757.39	3319.21	12848.4	2101.86	8044.53	5568.47	7712.4	9623.63	4931.19	6846.37	6159.39	9918.51	2937.1	5289.73	3046.4
Q9NQ90	4	1	21.0888	0.0765867	0.494224	4.91205	0.451939	Sepsis_D(7)_All	Healthy	114768	Anoctamin-2 OS=Homo sapiens OX=9606 GN=ANO2 PE=1 SV=2	0	30.3763	31.8324	4.77081	0	25.5136	0	19.9146	0.391798	0	54.2276	72.6518	237.271	95.3315	86.2113	30.8623	67.05	0	144.17	2.19212	19.0631	0	7.30262	0	0	85.7805	39.8164
Q6SWC4;P16720	4	1	19.898	0.0806006	0.495908	1.72468	0.441635	Sepsis_D(7)_All	Healthy	31490.8	Uncharacterized protein UL6 OS=Human cytomegalovirus (strain Merlin) OX=295027 GN=UL6 PE=3 SV=1	0	1249.01	870.326	842.651	893.338	1534.73	721.871	744.564	1427.84	1159.52	1240.96	1255.34	1149.91	1311.2	1541.09	1349.87	7349.65	1243.67	961.657	1025.58	1489.59	1164.38	1349.85	1306.61	1426.86	1247.35	1275.43
Q15369	4	1	24.9262	0.088386	0.495908	1.26542	0.422957	Sepsis_D(7)_All	Healthy	12644.3	Elongin-C OS=Homo sapiens OX=9606 GN=ELOC PE=1 SV=1	1911.26	1875.44	1369.36	1024.78	1240.14	1287.41	1507.38	1610.06	1682.37	1023.3	1544.3	2604.12	1420.16	1035.42	1549.68	1641.2	2411.17	1312.67	2207.62	2128.66	1431.43	1300.42	1199.26	2631.7	1609.86	1824.34	3408.44
Q14190	4	1	18.323	0.0910704	0.495949	1.40757	0.416878	Healthy	Sepsis_D(7)_All	73960.2	Single-minded homolog 2 OS=Homo sapiens OX=9606 GN=SIM2 PE=1 SV=2	4791.95	4413.9	2533.43	5834.88	5450.28	3313.34	5002.89	1845.83	6958.14	8583.11	4180.56	3122.59	2630.98	2013.1	3121.26	2118.15	476.782	3638.18	2573.77	3687.08	4728.15	3427.01	7692.99	5711.16	6053.17	2451.61	1224.72
Q58DX5	4	1	18.3107	0.0937307	0.500674	4.65521	0.411023	Sepsis_D(7)_All	Healthy	89366	Inactive N-acetylated-alpha-linked acidic dipeptidase-like protein 2 OS=Homo sapiens OX=9606 GN=NAALADL2 PE=1 SV=3	0	18.473	110.575	75.2633	22.6359	114.518	10.7549	47.042	17.1384	4.18204	245.546	402.406	289.963	220.703	211.776	47.3244	58.9033	78.191	0	236.456	24.2913	0	25.5596	638.001	253.476	482.096	113.738
P27930	4	1	25.1215	0.0965169	0.501202	1.33289	0.405061	Healthy	Sepsis_D(7)_All	45934.4	Interleukin-1 receptor type 2 OS=Homo sapiens OX=9606 GN=IL1R2 PE=1 SV=1	526.371	324.618	179.906	489.816	562.085	224.325	253.406	88.3571	361.924	706.475	50.331	70.6721	68.0933	20.8451	56.0326	92.7458	370.549	388.532	128.908	140.62	560.562	99.0066	482.62	389.185	836.016	82.5293	903.881
P41264	4	1	19.7054	0.111595	0.503619	4.01824	0.375478	Sepsis_D(7)_All	Healthy	30384.8	Envelope glycoprotein (Fragment) OS=Puumala virus (strain Berkel) OX=38998 GN=GP PE=3 SV=1	0	0	0	6.81313	0	49.3027	0	0	0	0	0	14.3909	0	20.045	0	106.547	0	183.022	0	0	9.74972	22.5808	9.99333	0	7.57514	9.4233	0
Q9H7D7	4	1	20.3209	0.113971	0.503619	1.51737	0.371184	Sepsis_D(7)_All	Healthy	73093.5	WD repeat-containing protein 26 OS=Homo sapiens OX=9606 GN=WDR26 PE=1 SV=3	0	556.27	7.28658	519.174	251.005	518.536	72.289	57.3545	366.883	2797.89	998.968	1017.04	517.042	465.718	130.392	422.232	150.43	3481.42	48.7828	376.053	1211.95	45.1821	2208.25	657.489	41.0586	1163.14	340.92
P49758	4	1	18.9171	0.114252	0.503619	4.11919	0.370682	Sepsis_D(7)_All	Healthy	54765.3	Regulator of G-protein signaling 6 OS=Homo sapiens OX=9606 GN=RGS6 PE=1 SV=5	0	0	0	0	0	0	0	314.707	0	0	0	164.578	288.894	22.7661	0	0	0	0	0	235.268	0	0	0	1096.27	0	117.855	278.14
Q9UKR0	4	1	31.0124	0.119595	0.503619	3.69604	0.361376	Sepsis_D(7)_All	Healthy	27475	Kallikrein-12 OS=Homo sapiens OX=9606 GN=KLK12 PE=1 SV=1	0	229.144	180.303	8.98038	8.85947	2.21577	8.73236	42.2659	8.00956	0	256.523	250.045	164.103	99.4662	187.462	34.2481	0	41.3583	0.0184321	51.7011	3.14235	3.70692	5.28539	52.6225	298.661	1081.21	539.891
Q9Y314	4	1	23.5117	0.121151	0.503619	2.08461	0.358745	Healthy	Sepsis_D(7)_All	33685.3	Nitric oxide synthase-interacting protein OS=Homo sapiens OX=9606 GN=NOSIP PE=1 SV=1	543.277	333.948	1186.83	343.769	473.152	225.446	286.843	452.27	66.9613	29.5497	303.321	131.117	148.409	135.756	378.743	247.854	38.0358	102.842	104.943	217.213	214.675	307.802	39.3349	112.096	372.249	153.857	206.5
P24468;P10589	4	1	23.9167	0.132202	0.503619	4.09802	0.341014	Sepsis_D(7)_All	Healthy	46483.7	COUP transcription factor 2 OS=Homo sapiens OX=9606 GN=NR2F2 PE=1 SV=1	102.349	136.649	474.046	138.982	20.1648	7.7882	90.4447	37.2965	0	4.71386	238.363	299.451	69.3327	168.822	21.1834	220.79	3270.68	101.075	1704.22	51.4315	286.182	81.0634	0	13.4072	53.2918	301.376	172.593
Q8IYJ3	4	1	19.9909	0.138048	0.503619	8.42535	0.332254	Sepsis_D(7)_All	Healthy	62142.3	Synaptotagmin-like protein 1 OS=Homo sapiens OX=9606 GN=SYTL1 PE=1 SV=1	0	5.00306	0	17.3341	0	282.342	106.662	58.6021	72.6295	0	533.57	898.183	838.044	696.701	156.014	0	70.2984	451.473	0	0	0	0	8.42046	2822.36	568.588	498.429	229.242
Q96A19	4	1	16.8603	0.146165	0.503619	2.24258	0.320724	Healthy	Sepsis_D(7)_All	62824.2	Coiled-coil domain-containing protein 102A OS=Homo sapiens OX=9606 GN=CCDC102A PE=1 SV=2	583.875	233.567	54.8771	1073.26	119.626	920.489	1447.99	876.383	2179.89	1582	254.773	697.549	831.508	107.038	383.149	315.587	0	79.893	201.3	538.95	167.6	782.353	150.281	487.399	1112.54	612.495	154.644
Q9NUQ8	4	1	20.2537	0.150749	0.503619	1.39607	0.314514	Sepsis_D(7)_All	Healthy	80144	ATP-binding cassette sub-family F member 3 OS=Homo sapiens OX=9606 GN=ABCF3 PE=1 SV=2	0	24739.7	26489.4	23871.9	24517.5	29693.1	21561.7	29319.6	28564.6	30865.5	23527.2	22556.2	28069.4	33425.4	33308.4	26580.1	107183	34184.5	35186.8	27629.8	30784.7	20841.3	38696.7	36860.1	25890.8	22237	21739.7
Q9BY32	4	1	19.2178	0.153182	0.503619	2.68468	0.311301	Healthy	Sepsis_D(7)_All	21844.9	Inosine triphosphate pyrophosphatase OS=Homo sapiens OX=9606 GN=ITPA PE=1 SV=2	0	193.997	66.491	1240.66	755.563	121.408	145.828	54.7484	65.5758	7.95658	465.207	67.3838	63.9327	9.37978	177.285	27.7561	0	59.8082	0	97.5634	193.366	0	4.96387	0	440.258	72.5467	0
Q17RC7	4	1	20.2364	0.153673	0.503619	10.6699	0.310659	Sepsis_D(7)_All	Healthy	80466	Exocyst complex component 3-like protein 4 OS=Homo sapiens OX=9606 GN=EXOC3L4 PE=1 SV=2	0	18.4207	0	0	0	0	0	208.597	0	0	0	80.2958	35.3927	0	38.3556	0	3578.16	0	158.521	114.413	0	0	0	0	36.1346	76.5447	0
Q15397	4	1	25.1384	0.160152	0.503619	1.01121	0.302398	Healthy	Sepsis_D(7)_All	73983.8	Pumilio homolog 3 OS=Homo sapiens OX=9606 GN=PUM3 PE=1 SV=3	0	313.986	0	762.271	1772.75	888.404	757.581	429.779	278.638	147.309	701.079	229.512	220.505	275.221	1000.52	836.976	114.946	235.047	1023.76	1069.3	782.873	884.957	443.841	340.13	35.2714	391.058	410.418
O15160	4	1	21.3221	0.166076	0.503619	1.29706	0.295161	Sepsis_D(7)_All	Healthy	39477.9	DNA-directed RNA polymerases I and III subunit RPAC1 OS=Homo sapiens OX=9606 GN=POLR1C PE=1 SV=1	0	2446.75	10232.7	2949.5	3474.24	3027.32	4146.46	5141.35	3730.59	4208.15	4796.67	5909.91	5697.01	6772.86	6917.98	4247.46	475.433	4944.53	5891.78	6345	2568.39	3234.9	4158.35	5445.97	7442.99	6976.81	4956.27
O43148	4	1	18.8806	0.170212	0.503619	39.893	0.290277	Healthy	Sepsis_D(7)_All	55528.5	mRNA cap guanine-N7 methyltransferase OS=Homo sapiens OX=9606 GN=RNMT PE=1 SV=1	0	0	0	499.906	71.0333	0	0	0	0	0	24.33	0	0	0	0	0	0	0	0	0	0	0	0	0	0	0	0
O75940	4	1	21.2996	0.180804	0.503619	1.2465	0.278358	Sepsis_D(7)_All	Healthy	26882.2	Survival of motor neuron-related-splicing factor 30 OS=Homo sapiens OX=9606 GN=SMNDC1 PE=1 SV=1	0	16257.8	36486.4	23740	30826.4	30748.9	15201.8	46579.6	38608.8	52448	15952.7	19949.6	26564.3	27936	39617.4	40312.1	80615.7	34896.7	36080.3	23278.5	43319.1	50015.1	63593.2	51841.2	31589.7	10859.8	20005.1
P10588	4	1	24.3883	0.186141	0.503619	1.6711	0.272651	Sepsis_D(7)_All	Healthy	43663.4	Nuclear receptor subfamily 2 group F member 6 OS=Homo sapiens OX=9606 GN=NR2F6 PE=1 SV=2	0	11.5319	6.98782	278.932	491.338	257.905	480.08	146.856	172.137	235.441	195.638	181.207	290.906	57.6637	59.9553	224.006	3382.87	180.459	99.3066	194.437	237.884	101.951	219.515	104.81	205.813	116.353	59.6819
Q9Y3Q4	4	1	18.7076	0.193757	0.503619	1.18286	0.264825	Healthy	Sepsis_D(7)_All	129727	Potassium/sodium hyperpolarization-activated cyclic nucleotide-gated channel 4 OS=Homo sapiens OX=9606 GN=HCN4 PE=1 SV=1	4725.1	4759.5	8597.35	3514.02	5853.99	4144.89	11294.1	4372.91	4763.21	10163	3581.57	4265.87	7809.77	5344.97	2760.13	1456.51	1740.65	1448.54	3934.63	8383.73	7485.78	6183.36	6803.1	18687.3	4621.49	3599.12	1269.87
P78539	4	1	23.5717	0.197041	0.503619	7.67172	0.261561	Sepsis_D(7)_All	Healthy	52826.6	Sushi repeat-containing protein SRPX OS=Homo sapiens OX=9606 GN=SRPX PE=1 SV=1	0	15.0267	0	2.64125	38.192	8.82836	0	0	20.3705	4.70039	120.456	223.095	37.8992	166.85	7.08934	0	0	0.157297	0.138943	30.0264	21.7183	0.826517	0.0453899	1.25626	155.202	342.743	63.1317
Q8JTG9	4	1	18.5558	0.209016	0.504074	Infinity	0.250178	Sepsis_D(7)_All	Healthy	244558	Large structural protein OS=Australian bat lyssavirus (isolate Human/AUS/1998) OX=446562 GN=L PE=3 SV=1	0	0	0	0	0	0	0	0	0	0	0	0	0	0	0	0	341.3	0	0	0	0	0	0	0	0	4.37716	268.817
O14559	4	1	19.319	0.223314	0.504248	3.27764	0.237569	Healthy	Sepsis_D(7)_All	138525	Rho GTPase-activating protein 33 OS=Homo sapiens OX=9606 GN=ARHGAP33 PE=1 SV=2	45.466	11.6591	0	292.321	57.6326	0	11.1019	1.52598	190.062	45.6447	35.8781	0	3.88106	8.66369	0.08784	0	6.99019	2.66387	0	9.91954	66.538	0	119.242	42.5039	9.83107	1.22978	32.5123
Q9P015	4	1	19.4278	0.234999	0.504248	1.56677	0.227972	Sepsis_D(7)_All	Healthy	33590.9	39S ribosomal protein L15_ mitochondrial OS=Homo sapiens OX=9606 GN=MRPL15 PE=1 SV=1	645.56	1027.17	436.227	127.111	161.05	305.834	431.346	1773.71	46.222	493.415	81.0666	611.64	582.077	501.09	700.687	1435.11	3050.56	522.873	1529.47	388.991	224.047	1390.3	179.235	158.946	838.623	446.232	1868.87
Q9Y4X5	4	1	19.3636	0.24049	0.504248	3.80983	0.223664	Healthy	Sepsis_D(7)_All	65942.8	E3 ubiquitin-protein ligase ARIH1 OS=Homo sapiens OX=9606 GN=ARIH1 PE=1 SV=2	0	36.8863	321.525	513.572	84.7396	38.7663	116.208	537.308	0	0	10.4421	30.2659	39.4282	26.7439	28.447	252.697	0	57.9046	11.249	0	28.1699	0	0	0	240.049	10.413	0
P61086	4	1	22.7735	0.244784	0.504248	1.15068	0.220379	Sepsis_D(7)_All	Healthy	22520.7	Ubiquitin-conjugating enzyme E2 K OS=Homo sapiens OX=9606 GN=UBE2K PE=1 SV=3	1257.55	2512.97	2334.08	813.042	597.325	358.705	1971.53	2165.34	191.42	169.164	429.692	1064.61	1189.24	1937.24	909.876	2251.43	2393.6	698.803	1442.09	1254.97	678.037	3172.49	744.092	502.163	1597.36	1279.52	2654.54
Q5SW79	4	1	20.1855	0.251656	0.505782	1.6787	0.215271	Sepsis_D(7)_All	Healthy	175692	Centrosomal protein of 170 kDa OS=Homo sapiens OX=9606 GN=CEP170 PE=1 SV=1	116.184	179.827	81.6302	113.879	0	0	32.7112	219.772	120.287	0	30.5823	138.699	152.103	169.955	137.797	333.074	170.793	416.584	107.99	22.0363	13.665	115.158	0	0	305.093	197.267	155.712
P12074	4	1	32.4283	0.260023	0.507094	1.06246	0.209286	Sepsis_D(7)_All	Healthy	12154.9	Cytochrome c oxidase subunit 6A1_ mitochondrial OS=Homo sapiens OX=9606 GN=COX6A1 PE=1 SV=4	0	33644	3538.76	539.579	2009.67	829.039	1236.33	2134.82	979.829	1878.7	1285.32	6800.28	3269.6	10253.6	802.324	13088	54.4191	1222.81	977.914	1442.02	1063.7	2560.92	2772.71	1893.72	16324.9	790.623	19909.5
A6NMX2	4	1	20.2162	0.265928	0.510129	1.7305	0.205208	Healthy	Sepsis_D(7)_All	27767.4	Eukaryotic translation initiation factor 4E type 1B OS=Homo sapiens OX=9606 GN=EIF4E1B PE=3 SV=3	0	55.3291	0	596.331	122.599	0	109.722	0	411.534	6.11875	223.575	0	0	0	0	256.427	0	423.442	0	21.7162	0	0	346.213	0	0	0	7.31382
P54753	4	1	18.7585	0.276314	0.510263	1.52636	0.198314	Healthy	Sepsis_D(7)_All	111927	Ephrin type-B receptor 3 OS=Homo sapiens OX=9606 GN=EPHB3 PE=1 SV=2	0	0	0	385.626	135.331	475.037	114.108	2.42755	298.167	11.1514	237.317	1.68361	0	0	3.88764	7.04884	0	0	0	524.6	463.1	0	0	194.759	1.59539	149.399	0.206398
Q8QMQ2	4	1	25.6901	0.27829	0.510263	1.26911	0.197041	Healthy	Sepsis_D(7)_All	65563.2	Kelch repeat and BTB domain-containing protein 1 OS=Cowpox virus (strain Brighton Red) OX=265872 GN=KBTB1 PE=3 SV=1	145.346	721.673	233.297	115.107	2.08697	102.154	9.43308	80.9828	85.8407	83.692	52.1354	208.796	13.5441	27.344	5.71876	127.369	0	226.06	13.2836	13.8133	16.4807	0	80.0961	6.90198	805.239	180.498	338.639
Q9UJX6	4	1	18.2046	0.279235	0.510263	5.73214	0.196435	Healthy	Sepsis_D(7)_All	94683.6	Anaphase-promoting complex subunit 2 OS=Homo sapiens OX=9606 GN=ANAPC2 PE=1 SV=1	0	308.263	0	26.546	139.075	21.0279	3762.85	38.5942	262.779	1638.32	62.1594	95.0557	545.043	146.851	4.60206	21.5384	0	185.973	0	3.75884	325.786	0	28.9902	320.26	1.167	96.8152	0
Q12766	4	1	17.3395	0.286312	0.511703	12.0542	0.19199	Sepsis_D(7)_All	Healthy	170786	HMG domain-containing protein 3 OS=Homo sapiens OX=9606 GN=HMGXB3 PE=2 SV=2	0	21.7999	0	38.1406	47.55	26.2916	0	0	7.47688	19.2129	1471.8	311.409	29.0011	11.1597	23.326	0	0	0	0	184.087	0	0	10.628	219.668	80.1359	803.078	144.122
Q92796	4	1	19.182	0.286751	0.511788	1.2233	0.191719	Healthy	Sepsis_D(7)_All	90884.4	Disks large homolog 3 OS=Homo sapiens OX=9606 GN=DLG3 PE=1 SV=2	1038.8	1429.03	4258.61	800.643	877.616	1184.14	897.455	2446.25	1367.84	1007.05	2635.59	422.334	280.225	2361.37	463.176	1520.21	1019.61	625.506	962.389	475.086	987.16	2358.15	668.739	1359.5	2889	557.75	1686.63
O95219	4	1	19.5642	0.288254	0.511802	3.06576	0.190796	Healthy	Sepsis_D(7)_All	52194.1	Sorting nexin-4 OS=Homo sapiens OX=9606 GN=SNX4 PE=1 SV=1	48.9736	5.14922	297.191	35.3908	18.2157	19.1147	6.78585	50.7874	0	0	9.1381	35.6893	7.57196	20.1571	10.9966	23.8587	0	0	0	22.9725	32.38	75.3879	0	0	0	17.7187	11.1865
Q8WWZ7	4	1	22.3235	0.291008	0.51363	1.20787	0.189121	Healthy	Sepsis_D(7)_All	187991	ATP-binding cassette sub-family A member 5 OS=Homo sapiens OX=9606 GN=ABCA5 PE=2 SV=2	4161.46	3658.3	5079.38	6265.52	6574.06	13897.8	11777.8	6038.77	8007.19	13165	7267.85	3946.9	4517.95	4989.96	9131.21	3735.41	2497.37	3204.5	12272.9	7292.73	7791.34	6892.38	15582.5	8181.48	6264.31	4810.8	2280.11
P21266	4	1	20.4817	0.317091	0.517007	1.80801	0.174248	Healthy	Sepsis_D(7)_All	27015.9	Glutathione S-transferase Mu 3 OS=Homo sapiens OX=9606 GN=GSTM3 PE=1 SV=3	0	458.109	2354	130.678	165.937	266.953	83.0663	69.076	150.086	164.027	322.413	262.262	108.544	139.071	183.101	243.193	232.616	254.431	241.601	139.719	259.312	142.446	196.142	130.313	110.771	328.123	318.369
Q5R3I4	4	1	24.9664	0.325954	0.519514	2.64484	0.169572	Healthy	Sepsis_D(7)_All	53300.7	Tetratricopeptide repeat protein 38 OS=Homo sapiens OX=9606 GN=TTC38 PE=1 SV=1	0	280.543	29.6287	265.907	335.23	739.082	102.504	621.967	295.511	228.216	149.774	8.11404	113.428	55.2677	281.48	96.9178	42.9619	101.09	142.994	162.364	349.433	127.693	92.877	40.0793	0.697757	74.9813	22.9495
Q5TC63	4	1	25.8928	0.337677	0.524287	1.01646	0.163655	Sepsis_D(7)_All	Healthy	38953.1	Growth hormone-regulated TBC protein 1 OS=Homo sapiens OX=9606 GN=GRTP1 PE=1 SV=4	303.619	2288.79	203.823	331.602	406.701	244.232	282.237	1148.1	760.987	178.572	291.279	100.425	159.207	162.622	500.024	1581.82	26.9258	3241.72	12.0437	405.36	232.31	2455.12	156.181	226.757	555.338	121.837	395.818
Q96A09	4	1	22.1952	0.355461	0.530367	1.13878	0.155218	Healthy	Sepsis_D(7)_All	47143.8	Terminal nucleotidyltransferase 5B OS=Homo sapiens OX=9606 GN=TENT5B PE=1 SV=2	11665.3	15857.5	14927.7	4534.92	8500.1	10257.7	8429.91	12979.8	15375.5	13901.6	4862.88	5527.51	11390.2	1843.75	10496.2	9886.88	7885.57	15660.7	16843.7	9036.56	11450.9	9843.5	10862.2	11744.7	19188.7	5624.64	11660.8
Q9HCG1	4	1	21.8283	0.374271	0.536269	1.27568	0.146939	Sepsis_D(7)_All	Healthy	96849.4	Zinc finger protein 160 OS=Homo sapiens OX=9606 GN=ZNF160 PE=2 SV=3	1686.6	2991.6	2102.35	1251.37	2025.01	1125.4	2157.67	3420.31	4421.02	1327.05	2135.2	4065.85	4997.96	1573.32	1971.15	4601.28	1202.27	4949.66	1174.66	3599.97	2122.55	4308.8	2546.42	4184.64	2805.59	1896.67	677.084
Q8WU76	4	1	24.1494	0.376233	0.536797	1.38616	0.146112	Sepsis_D(7)_All	Healthy	75925.7	Sec1 family domain-containing protein 2 OS=Homo sapiens OX=9606 GN=SCFD2 PE=1 SV=2	0	29.9917	0	115.31	315.359	56.8612	103.74	21.3589	35.9798	47.0898	39.1012	63.6158	6.06718	79.6921	248.749	25.5473	195.903	8.13031	497.564	19.3831	257.628	13.7409	31.6564	101.467	4.70516	103.126	13.9988
Q9BWT1	4	1	19.1571	0.397636	0.546503	1.22689	0.137488	Healthy	Sepsis_D(7)_All	43485.6	Cell division cycle-associated protein 7 OS=Homo sapiens OX=9606 GN=CDCA7 PE=1 SV=1	1432.62	2749.48	390.501	1575.37	1349.32	1731	1780.91	2973.52	7579.81	3093.79	1811.81	1749.16	1514.84	3043.96	1461.35	2711.62	0	5289.14	300.404	1212.71	1724.47	1931.82	3425.26	2386.18	3593.76	1752.08	255.778
O75964	4	1	26.0618	0.402248	0.547736	1.22209	0.135722	Sepsis_D(7)_All	Healthy	11428.5	ATP synthase subunit g_ mitochondrial OS=Homo sapiens OX=9606 GN=ATP5MG PE=1 SV=3	3.696	2204.45	343.564	2057.6	2259.34	1710.8	1791.86	2491.65	2411.67	2220.47	1667.65	1797.97	2248.69	1860.06	2149.44	1841.29	54.8465	2632.63	3266.54	2457.8	2744.63	118.296	2882.51	3039.87	2959.67	1607.37	3017.83
Q9Y286	4	1	20.2323	0.409778	0.550761	1.94683	0.132907	Healthy	Sepsis_D(7)_All	51770.1	Sialic acid-binding Ig-like lectin 7 OS=Homo sapiens OX=9606 GN=SIGLEC7 PE=1 SV=1	0	171.322	2951.48	2345.31	1454.69	550.821	233.146	329.528	379.583	137.006	570.461	358.059	1953.86	1203.07	499.577	10.6016	393.584	0	11.7257	245.946	830.646	481.324	576.281	75.5284	50.3224	207.527	0
Q9GZN1	4	1	19.2898	0.413404	0.550761	1.43805	0.13158	Healthy	Sepsis_D(7)_All	46266.4	Actin-related protein 6 OS=Homo sapiens OX=9606 GN=ACTR6 PE=1 SV=1	123.902	746.933	31.3076	755.573	774.328	756.781	774.14	917.377	1526.98	1428.68	671.502	646.985	271.594	6.18258	616.529	594.021	145.94	263.803	443.555	779.135	887.682	1061.28	869.401	1225.1	145.488	571.337	63.8523
Q2NKX8	4	1	19.3542	0.415092	0.55122	1.01829	0.130969	Healthy	Sepsis_D(7)_All	142073	DNA excision repair protein ERCC-6-like OS=Homo sapiens OX=9606 GN=ERCC6L PE=1 SV=1	387.7	504.191	2168.13	253.697	383.486	112.668	45.4365	780.806	154.099	0	114.955	171.504	256.889	1081.89	275.828	1032.53	1732.24	232.397	17.8675	100.354	301.94	1060.63	112.862	117.39	558.903	268.894	560.063
Q9H0E7	4	1	15.2199	0.429376	0.556289	2.02698	0.125949	Sepsis_D(7)_All	Healthy	82896.1	Ubiquitin carboxyl-terminal hydrolase 44 OS=Homo sapiens OX=9606 GN=USP44 PE=1 SV=2	0	71.5088	0	76.4241	164.484	90.0071	140.334	37.0377	191.105	172.668	45.385	32.1333	11.5844	0	0	24.2326	87.9075	92.5675	2685.3	14.3196	55.2716	0	114.409	45.6611	0	32.5938	10.0501
Q9P2B4	4	1	24.2401	0.432258	0.556557	5.99369	0.124969	Sepsis_D(7)_All	Healthy	70614.3	CTTNBP2 N-terminal-like protein OS=Homo sapiens OX=9606 GN=CTTNBP2NL PE=1 SV=2	48.2367	325.441	15.4487	19.7493	0	55.9064	21.746	129.719	8.19171	0	34.7052	50.1317	10.1446	0	58.8188	144.157	3794.42	78.2599	944.068	17.8059	10.1916	120.016	0	0	87.0792	27.8468	984.938
Q96EE3	4	1	20.0337	0.453937	0.563766	Infinity	0.117927	Sepsis_D(7)_All	Healthy	40161.9	Nucleoporin SEH1 OS=Homo sapiens OX=9606 GN=SEH1L PE=1 SV=3	0	0	0	0	0	0	0	0	0	0	0	0	0	0	0	0	0	0	0	0	0	0	0	0	0	72.7769	0
P48594	4	1	21.852	0.453937	0.563766	Infinity	0.117927	Sepsis_D(7)_All	Healthy	45025.1	Serpin B4 OS=Homo sapiens OX=9606 GN=SERPINB4 PE=1 SV=2	0	0	0	0	0	0	0	0	0	0	0	0	0	0	0	0	0	0	0	0	0	0	0	0	678.053	0	0
Q9INI5	4	1	19.4522	0.467745	0.567094	1.16021	0.113729	Healthy	Sepsis_D(7)_All	108190	Major inner capsid protein VP2 OS=Banna virus (strain Indonesia/JKT-6423/1980) OX=649604 GN=Segment-2 PE=4 SV=1	0	428.298	2156.03	644.55	1212.72	724.282	2372.19	1122.91	603.144	1023.33	391.489	311.72	328.397	400.361	422.504	945.086	1040.57	489.157	1012.95	649.774	1180.1	378.131	1074.87	684.71	1525.03	1669.16	2569.69
Q9BVC6	4	1	25.4064	0.487767	0.576975	1.0941	0.10801	Sepsis_D(7)_All	Healthy	26210	Transmembrane protein 109 OS=Homo sapiens OX=9606 GN=TMEM109 PE=1 SV=1	1752.66	2926.18	5228.64	1048.68	1222.37	1318.88	945.071	2235.43	1180.69	1517.02	1062.14	1936.89	1746.63	5705.79	1573.2	1599.11	2535.3	1767.01	2350.9	1280.06	1366.58	1486.62	978.211	2797.98	3083	1649.09	3119.67
Q96JY6	4	1	21.442	0.489599	0.577835	16.6179	0.107507	Healthy	Sepsis_D(7)_All	37858.1	PDZ and LIM domain protein 2 OS=Homo sapiens OX=9606 GN=PDLIM2 PE=1 SV=1	0	0	1857.37	0	0	0	0	10.7741	0	0	0	0	0	0	0	173.431	0	0	0	0	0	17.6786	0	0	0	0	0
Q86VS8	4	1	19.681	0.50023	0.581297	1.06116	0.104655	Healthy	Sepsis_D(7)_All	83525.2	Protein Hook homolog 3 OS=Homo sapiens OX=9606 GN=HOOK3 PE=1 SV=2	158.165	243.302	762.409	92.0803	55.886	131.559	167.363	458.475	46.7611	246.91	62.9489	241.319	268.27	274.498	242.929	215.887	313.336	347.495	232.692	180.84	94.3538	224.401	74.0787	151.965	299.354	219.731	341.315
Q6UXZ0	4	1	21.5036	0.501029	0.581297	1.1613	0.104445	Healthy	Sepsis_D(7)_All	29641.1	Transmembrane and immunoglobulin domain-containing protein 1 OS=Homo sapiens OX=9606 GN=TMIGD1 PE=1 SV=1	0	815.76	626.784	742.249	260.423	346.885	0	704.156	98.9738	14.924	601.742	551.085	387.886	646.669	699.421	328.849	0	110.655	97.7816	61.9851	692.083	44.0762	50.6201	24.9079	388.535	447.756	150.761
Q8N140	4	1	18.9401	0.502211	0.581668	1.32826	0.104135	Sepsis_D(7)_All	Healthy	38510.6	EP300-interacting inhibitor of differentiation 3 OS=Homo sapiens OX=9606 GN=EID3 PE=1 SV=1	0	3584.11	257.557	203.327	376.486	417.048	140.27	473.006	406.227	1331.47	379.828	316.793	237.304	146.276	423.249	3284.56	532.587	7411.4	161.162	262.251	270.781	132.166	690.44	380.512	18.5555	345.931	1240.44
O42044;O39731;O39733	4	1	16.9467	0.521521	0.58811	1.58323	0.0992648	Sepsis_D(7)_All	Healthy	37749.1	Outer capsid glycoprotein VP7 OS=Rotavirus A (strain RVA/Human/Japan/AU-1/1982/G3P3[9]) OX=39013 PE=3 SV=1	0	1750.31	31.0721	53.1949	3.6332	0	9.10231	995.449	69.6998	0	111.004	12.399	24.3576	17.9169	182.642	4014.53	0	3465.33	0	0	5.22934	0	0	0	0.51868	4.93102	0
P22460	4	1	26.4969	0.524631	0.589559	1.2499	0.0985118	Healthy	Sepsis_D(7)_All	67798.2	Potassium voltage-gated channel subfamily A member 5 OS=Homo sapiens OX=9606 GN=KCNA5 PE=1 SV=4	0	13928.5	117752	49825.1	53204.2	60142.3	56607.7	75776.2	69060.2	64623	42425	31283.2	67103.7	64820.2	67194.7	61943.5	3212.77	77868.8	32521.6	41350.9	38882.2	43916.8	62073.2	82788.7	1586.21	32055.3	11881.6
P83731	4	1	26.4411	0.536956	0.594338	3.87504	0.0956098	Healthy	Sepsis_D(7)_All	17893	60S ribosomal protein L24 OS=Homo sapiens OX=9606 GN=RPL24 PE=1 SV=1	0	0	65.009	0	0	0	0	63.8966	0	0	0	2.78287	0	0	0	35.721	0	0	0	0	0	18.0477	0	0	0	0	0
O15379	4	1	19.3185	0.571107	0.611487	4.20883	0.0882153	Healthy	Sepsis_D(7)_All	49532.1	Histone deacetylase 3 OS=Homo sapiens OX=9606 GN=HDAC3 PE=1 SV=2	0	0	0	281.503	23.4733	16.0567	0	0	7.73036	0	23.8518	8.7019	0	0	0	0	0	0	0	18.8561	66.7378	0	0	0	2.96687	11.6771	0
Q9Y6K9	4	1	20.3995	0.591145	0.618921	1.41784	0.0842869	Sepsis_D(7)_All	Healthy	48825.1	NF-kappa-B essential modulator OS=Homo sapiens OX=9606 GN=IKBKG PE=1 SV=2	0	2563.66	433.331	832.092	1127.11	1402.75	711.121	1816.74	1594.25	1080.8	821.533	1763.4	1815.78	2511.48	3190.43	585.065	0	1627.46	2228.05	2003.06	3315.66	61.2557	1102.99	1111.68	1979.38	1896.29	1854.25
O15067	4	1	18.2636	0.610504	0.622998	21.0049	0.0807579	Sepsis_D(7)_All	Healthy	146388	Phosphoribosylformylglycinamidine synthase OS=Homo sapiens OX=9606 GN=PFAS PE=1 SV=4	0	0	0	0	0	0	0	28.8065	0	0	0	0	0	0	0	539.335	0	489.299	0	0	0	0	0	0	0	0	0
P57071	4	1	22.2888	0.617431	0.626907	1.83838	0.0795556	Healthy	Sepsis_D(7)_All	172235	PR domain zinc finger protein 15 OS=Homo sapiens OX=9606 GN=PRDM15 PE=1 SV=4	0	1278.39	0	865.03	1298.3	674.377	2759.98	915.579	1730.15	4565.99	1129.76	668.675	834.857	453.494	631.739	58.3081	3226.03	981.577	378.259	250.944	178.082	249.52	1393.93	2078.26	137.983	238.995	136.966
P46779	4	1	25.5764	0.628558	0.632715	1.10843	0.0776887	Healthy	Sepsis_D(7)_All	15804.6	60S ribosomal protein L28 OS=Homo sapiens OX=9606 GN=RPL28 PE=1 SV=3	712.816	10.7656	0.989478	487.577	482.457	244.828	682.799	894.865	3.24055	59.5441	303.282	271.064	307.587	0	188.95	1423.07	0	0	0	544.176	665.783	1091.36	131.949	247.862	10.5489	275.564	29.2816
O43169	4	1	53.5397	0.658706	0.643037	1.11785	0.0730118	Sepsis_D(7)_All	Healthy	16446.2	Cytochrome b5 type B OS=Homo sapiens OX=9606 GN=CYB5B PE=1 SV=2	2291.37	1550.72	2152.4	4440.89	5829.58	3667.34	5053.49	4902.61	4095.16	4709.8	9015.34	3251.06	2813.18	3090.38	3780.77	2398.72	3706.21	3410.7	5071.3	4068.38	5227.87	8306.99	4336.28	7677.21	2393.65	3543.05	1439.36
B5MCN3	4	1	19.3618	0.664315	0.64487	1.17758	0.0722005	Healthy	Sepsis_D(7)_All	45763.5	Putative SEC14-like protein 6 OS=Homo sapiens OX=9606 GN=SEC14L6 PE=5 SV=1	171.725	63.956	758.294	119.983	193.793	182.012	224.332	59.8393	78.7119	17.9127	153.799	148.681	204.327	40.987	284.099	176.575	482.206	152.93	173.487	260.871	128.393	18.1951	0.149975	102.064	196.331	143.392	33.9319
P17096	4	1	34.9572	0.670467	0.646295	1.63437	0.0713311	Healthy	Sepsis_D(7)_All	11676	High mobility group protein HMG-I/HMG-Y OS=Homo sapiens OX=9606 GN=HMGA1 PE=1 SV=3	171.534	2.64854	292.511	503.254	357.854	56.5487	264.554	399.364	51.6449	16.5818	119.122	87.2108	164.065	96.1712	304.933	351.868	91.751	46.6889	15.8782	102.875	74.2998	302.94	0	59.9917	129.251	83.9243	170.519
A6NE52	4	1	22.2311	0.70636	0.660913	1.04512	0.0666686	Healthy	Sepsis_D(7)_All	182531	WD repeat-containing protein 97 OS=Homo sapiens OX=9606 GN=WDR97 PE=2 SV=2	9741.06	10869	3196.89	9382.52	8046.66	10345.1	17410.2	9519.4	18539.1	35001.2	12793.7	9483.92	11260.8	9062.05	10197.4	11216	3375.27	16174.4	4411.67	5789.84	7662.18	10974.4	47778.8	29490.4	12835	6247.29	6041.17
Q9BV40	4	1	35.1133	0.715036	0.664412	1.2046	0.0656425	Healthy	Sepsis_D(7)_All	11495.3	Vesicle-associated membrane protein 8 OS=Homo sapiens OX=9606 GN=VAMP8 PE=1 SV=1	118.315	151.455	614.11	91.1148	78.5794	31.8855	124.355	205.719	33.3261	11.489	25.0963	114.155	230.365	264.325	86.8476	209.668	0	221.755	50.8594	38.8981	109.503	82.6901	16.0362	47.8964	223.577	118.306	220.948
Q5R372	4	1	19.9515	0.720692	0.666112	1.04338	0.0649939	Healthy	Sepsis_D(7)_All	93425.5	Rab GTPase-activating protein 1-like OS=Homo sapiens OX=9606 GN=RABGAP1L PE=1 SV=1	0	77.9085	133.148	68.336	12.1185	474.626	0	10.3039	379.061	16.7455	24.4606	130.632	103.263	0	12.0433	15.1185	0	7.96111	79.7408	62.8608	191.732	344.751	612.581	27.1798	27.2024	256.162	14.2793
Q9NRZ7	4	1	19.1897	0.747318	0.676051	1.45869	0.0621502	Healthy	Sepsis_D(7)_All	43951.3	1-acyl-sn-glycerol-3-phosphate acyltransferase gamma OS=Homo sapiens OX=9606 GN=AGPAT3 PE=1 SV=1	0	68.9775	323.439	90.8318	111.725	173.395	13.4588	211.215	67.9028	18.234	77.9621	36.1416	43.3876	94.8639	64.4369	105.563	0	40.1425	112.683	138.598	175.762	201.671	25.6675	18.8948	0	63.3279	58.6053
Q9BUN8	4	1	26.0369	0.789105	0.689656	1.24881	0.0583511	Healthy	Sepsis_D(7)_All	28914.9	Derlin-1 OS=Homo sapiens OX=9606 GN=DERL1 PE=1 SV=1	0	0	1303.74	276.707	457.477	212.138	785.101	773.596	338.586	131.448	203.675	294.656	579.753	678.407	348.199	957.021	0	503.391	19.2776	263.813	342.287	571.313	258.637	258.866	191.039	354.347	0
Q6PG37	4	1	20.6777	0.789124	0.689656	1.0316	0.0583496	Healthy	Sepsis_D(7)_All	76738.4	Zinc finger protein 790 OS=Homo sapiens OX=9606 GN=ZNF790 PE=2 SV=2	1652.8	1978.51	3667.23	326.23	107.024	165.329	898.881	130.257	28.1404	686.471	153.178	1106.13	738.371	875.731	735.487	448.861	3977.23	33.1741	1482.91	302.664	144.546	2561.96	96.3913	75.4575	1510.78	419.208	1225.35
Q9P2H0	4	1	21.9105	0.798565	0.69027	1.80909	0.0575984	Healthy	Sepsis_D(7)_All	127011	Centrosomal protein of 126 kDa OS=Homo sapiens OX=9606 GN=CEP126 PE=1 SV=3	0	64.1113	0	69.0547	0	259.41	0	0	0	0	9.18106	2.48308	0	44.4837	58.8895	0	0	0	0	0	0	0	12.8533	0	0	0	241.013
P82673	4	1	21.8618	0.8035	0.691757	1.3286	0.0572209	Healthy	Sepsis_D(7)_All	37129.5	28S ribosomal protein S35_ mitochondrial OS=Homo sapiens OX=9606 GN=MRPS35 PE=1 SV=1	0	383.431	1628.32	837.301	693.643	668.516	403.223	412.481	916.793	878.794	856.401	485.679	664.089	755.839	305.72	922.253	0	913.463	262.146	323.096	299.523	274.679	672.561	491.99	5.47813	752.185	744.586
O00233	4	1	19.5332	0.819867	0.696838	1.033	0.0560426	Sepsis_D(7)_All	Healthy	24852.9	26S proteasome non-ATPase regulatory subunit 9 OS=Homo sapiens OX=9606 GN=PSMD9 PE=1 SV=3	0	4093.91	17.5886	2423.57	1296.47	3593.14	1202.61	2458.05	2554.46	3034.74	1998.31	1015.42	1786.73	1976.27	3395.88	3046.72	0	3065.74	4625.53	2277.01	2643.24	3739.58	3046.96	1342.93	0	881.428	1464.92
Q96ME7	4	1	12.9951	0.825335	0.698874	1.21545	0.0556738	Healthy	Sepsis_D(7)_All	65765.7	Zinc finger protein 512 OS=Homo sapiens OX=9606 GN=ZNF512 PE=1 SV=2	0	424.919	1434.5	4079.33	4045.33	2071.13	2467.44	2205.86	2224.19	860.13	1554.64	1199.22	4201.71	2937.67	2463.43	430.018	40.5469	75.7205	1167.6	3124.57	3616.78	2067.61	861.499	1819.14	778.991	1231.71	140.563
Q9UKL0	4	1	18.982	0.825616	0.698874	1.91441	0.0556552	Sepsis_D(7)_All	Healthy	53441.6	REST corepressor 1 OS=Homo sapiens OX=9606 GN=RCOR1 PE=1 SV=2	0	148.552	0	55.805	42.5686	41.9192	156.19	328.384	147.514	45.565	134.387	107.22	18.7592	15.3508	77.3207	847.425	0	1585.79	147.239	29.8979	48.3337	16.4468	24.7946	39.9588	3.14195	37.9551	11.454
Q96ST2	4	1	21.0923	0.835251	0.70193	1.46526	0.0550364	Healthy	Sepsis_D(7)_All	92011.8	Protein IWS1 homolog OS=Homo sapiens OX=9606 GN=IWS1 PE=1 SV=2	0	870.472	1536.15	634.117	422.197	323.215	491.685	499.58	273.599	162.363	350.517	446.279	430.071	599.554	293.621	948.579	294.839	158.202	502.042	178.988	207.422	838.605	353.564	90.9324	0	310.363	44.9994
Q9UKU0	4	1	19.92	0.848207	0.705228	7.17549	0.0542635	Healthy	Sepsis_D(7)_All	78778.6	Long-chain-fatty-acid--CoA ligase 6 OS=Homo sapiens OX=9606 GN=ACSL6 PE=2 SV=4	0	29.9979	1812.45	0	0	0	0	49.124	0	0	0	88.9995	0	0	0	0	0	43.58	0	0	0	0	0	0	125.17	41.824	148.573
Q9H4A5	4	1	17.8824	0.870401	0.71208	1.03238	0.0530948	Healthy	Sepsis_D(7)_All	32824.5	Golgi phosphoprotein 3-like OS=Homo sapiens OX=9606 GN=GOLPH3L PE=1 SV=1	1214.6	1728.69	3851.47	971.051	1271.62	1657.01	1818	3760.66	3141.55	2278.89	1078.37	1794.89	2056.25	2068.09	1643.76	3314.51	2315.53	4356.06	1572.04	1734.48	1753.01	2357.25	1951.9	1874.66	2317.48	1647.57	1886.41
Q16280	4	1	20.3262	0.883894	0.715634	1.8744	0.0524784	Sepsis_D(7)_All	Healthy	76561.6	Cyclic nucleotide-gated olfactory channel OS=Homo sapiens OX=9606 GN=CNGA2 PE=2 SV=2	35.9981	689.492	0	77.075	41.689	0	8.1198	0	8.99518	0	23.3657	4.26523	0	0	0	69.0131	2172.81	0	31.9932	21.4118	7.46518	15.3519	140.951	0	7.26447	0	250.841
Q7Z6E9	4	1	18.7096	0.896328	0.719187	2.06496	0.0519724	Healthy	Sepsis_D(7)_All	202477	E3 ubiquitin-protein ligase RBBP6 OS=Homo sapiens OX=9606 GN=RBBP6 PE=1 SV=1	0	2083.85	13739.8	4023.32	4940.8	1961.46	3735.06	3849.92	2054.33	398.72	2499.39	1579.26	1467.1	1273.93	2098.63	3357.31	0	1179.85	1523.98	2881.83	2741.86	3164.32	884.33	877.212	879.954	1762.44	2114.02
O15116	4	1	26.0046	0.905722	0.721781	2.63704	0.0516291	Healthy	Sepsis_D(7)_All	15179.4	U6 snRNA-associated Sm-like protein LSm1 OS=Homo sapiens OX=9606 GN=LSM1 PE=1 SV=1	0	1438.47	5092.56	331.009	423.247	290.233	273.428	571.593	67.0793	310.361	166.94	430.086	571.554	342.44	214.402	344.7	198.38	273.584	489.204	210.595	124.86	174.492	58.7479	145.939	121.589	343.219	1461
Q7Z398	4	1	20.7644	0.908555	0.722708	1.18763	0.0515321	Sepsis_D(7)_All	Healthy	49521.8	Zinc finger protein 550 OS=Homo sapiens OX=9606 GN=ZNF550 PE=1 SV=2	0	114.614	142.298	59.4811	42.1882	81.9441	137.465	115.625	118.375	10.8534	69.3329	28.7556	151.108	171.489	27.3276	208.851	0	476.447	28.373	25.0598	9.36531	50.0806	46.3313	47.0163	180.968	68.9917	71.7972
Q01780	4	1	27.532	0.911685	0.723458	2.28089	0.0514285	Healthy	Sepsis_D(7)_All	101630	Exosome component 10 OS=Homo sapiens OX=9606 GN=EXOSC10 PE=1 SV=2	0	189.948	793.886	244.433	102.515	40.9346	0	12.1393	92.0129	55.4858	120.309	112.862	10.8273	20.0188	84.6453	47.2325	0	20.4281	16.5316	58.6	105.979	23.0579	36.0913	10.3517	387.967	76.0611	10.3915
Q9Y5X2	4	1	22.2836	0.916452	0.723911	1.40423	0.0512778	Healthy	Sepsis_D(7)_All	52968.7	Sorting nexin-8 OS=Homo sapiens OX=9606 GN=SNX8 PE=1 SV=1	377.157	4.27586	0.269044	635.654	745.099	574.002	0.150704	0.226229	892.538	563.014	309.325	33.0254	18.2365	6.4782	18.2332	0.58593	39.6676	17.2692	717.803	570.915	804.871	0.0957686	967.441	834.918	22.3882	208.414	21.4952
Q9Y6D6	4	1	19.2071	0.932453	0.728227	1.06706	0.0508338	Sepsis_D(7)_All	Healthy	210992	Brefeldin A-inhibited guanine nucleotide-exchange protein 1 OS=Homo sapiens OX=9606 GN=ARFGEF1 PE=1 SV=2	1014.41	612.553	1119.78	634.915	892.895	850.82	1097.5	1990.44	545.889	705.686	564.004	679.224	884.152	744.324	1124.9	1377.16	2507.29	761.894	1786.07	851.222	1021.31	1896.96	592.501	617.691	593.823	736.569	430.255
Q15121	4	1	26.0295	0.93392	0.728252	3.54034	0.0507979	Healthy	Sepsis_D(7)_All	15097.1	Astrocytic phosphoprotein PEA-15 OS=Homo sapiens OX=9606 GN=PEA15 PE=1 SV=2	0	825.865	0	0	0	0	0	10.1049	0	0	0	12.9933	0	10.8913	0	0	0	0	17.9694	0	0	0	0	0	0	0	359.562
Q7Z2W7	4	1	19.9954	0.946267	0.731334	1.04104	0.0505271	Healthy	Sepsis_D(7)_All	129225	Transient receptor potential cation channel subfamily M member 8 OS=Homo sapiens OX=9606 GN=TRPM8 PE=1 SV=2	0	209.702	22.2227	180.283	236.635	63.3062	126.44	116.613	170.968	132.57	451.367	94.2329	183.247	266.243	152.388	15.7636	0	194.272	8.18713	114.226	91.8694	70.8965	136.275	105.667	49.9482	85.4982	35.4152
Q7Z3D6	4	1	18.8938	0.953347	0.731334	1.06933	0.0503971	Sepsis_D(7)_All	Healthy	67406.2	D-glutamate cyclase_ mitochondrial OS=Homo sapiens OX=9606 GN=DGLUCY PE=1 SV=2	1160.23	1167.96	2479.27	562.696	722.83	979.361	1339.83	1951.81	1862.97	1964.25	533.116	965.617	820.712	1182.15	916.431	3356.94	1304.87	2216.29	986.909	1023.39	1038.65	3998.28	2107.14	2040.62	1577.44	931.635	797.43
Q9Y575	4	1	23.5419	0.967697	0.734758	1.01681	0.0501903	Sepsis_D(7)_All	Healthy	58715	Ankyrin repeat and SOCS box protein 3 OS=Homo sapiens OX=9606 GN=ASB3 PE=1 SV=1	0	425.199	0	29.7388	15.9768	59.5421	33.0472	0	811.202	244.016	20.1112	54.8323	7.24756	22.2174	73.3546	0	442.465	190.611	0	0	473.741	0	1034.11	0	51.6216	337.526	90.256
O75509	4	1	19.5426	0.98151	0.736953	1.54079	0.0500623	Healthy	Sepsis_D(7)_All	73213.6	Tumor necrosis factor receptor superfamily member 21 OS=Homo sapiens OX=9606 GN=TNFRSF21 PE=1 SV=1	238.535	182.748	1516.68	119.169	91.5794	51.0321	181.934	385.553	36.297	12.4345	84.5642	208.207	240.335	174.394	166.381	264.908	45.5592	229.519	8.07062	148.421	79.148	234.539	12.322	137.756	375.286	247.741	449.784
P62750	4	1	28.39	0.991288	0.740283	1.02792	0.0500138	Healthy	Sepsis_D(7)_All	17695.1	60S ribosomal protein L23a OS=Homo sapiens OX=9606 GN=RPL23A PE=1 SV=1	765.467	5.66913	21.3786	471.651	651.582	272.974	611.083	1017.87	411.578	274.108	278.304	189.507	237.748	154.838	175.155	1344.04	253.146	552.729	569.799	561.661	849.884	1400.71	379.476	206.579	171.392	122.818	0
P10381;P07885	4	1	20.0743	0.998139	0.741291	1.14448	0.0500006	Sepsis_D(7)_All	Healthy	24250.4	Protease OS=Human adenovirus B serotype 3 OX=45659 GN=L3 PE=3 SV=1	238.245	566.294	250.296	245.207	329.058	251.988	141.967	93.8435	231.879	108.909	173.233	403.622	247.572	92.408	254.505	107.359	821.425	45.0292	478.07	140.087	231.854	286.274	121.833	95.6957	441.998	235.84	604.925
P09327	4	2	20.2681	0.0243056	0.369807	18.4996	0.665	Healthy	Sepsis_D(7)_All	93151.5	Villin-1 OS=Homo sapiens OX=9606 GN=VIL1 PE=1 SV=4	0	32.9399	701.952	1.46376	8.20008	0	133.375	89.8828	0	50.9298	0	4.6048	14.1391	0	0	31.7006	0	0	0	0	0	5.70578	7.04569	0	0	0	30.4204
P62273	4	2	49.4558	0.0437552	0.420147	1.27996	0.561284	Sepsis_D(7)_All	Healthy	6904.89	40S ribosomal protein S29 OS=Homo sapiens OX=9606 GN=RPS29 PE=1 SV=2	65.4966	661.801	84.534	533.162	456.519	342.731	195.743	555.678	356.158	234.652	444.678	316.678	368.233	403.599	475.316	656.04	812.116	500.158	371.785	411.043	514.48	390.616	491.529	283.578	375.614	343.749	427.118
Q92620	4	2	22.1942	0.0567734	0.445281	2.64884	0.511386	Sepsis_D(7)_All	Healthy	141358	Pre-mRNA-splicing factor ATP-dependent RNA helicase PRP16 OS=Homo sapiens OX=9606 GN=DHX38 PE=1 SV=2	85.1984	325.929	830.3	376.761	586.452	266.39	627.573	233.21	232.966	191.282	601.109	297.532	999.764	838.879	294.486	269.336	346.987	1003.29	475.466	551.768	803.269	6812.68	140.046	561.407	864.762	241.103	1811.74
P62899	4	2	13.9964	0.136155	0.503619	2.1626	0.335047	Healthy	Sepsis_D(7)_All	14462.9	60S ribosomal protein L31 OS=Homo sapiens OX=9606 GN=RPL31 PE=1 SV=1	418.152	128.193	1018.93	225.144	34.8411	0	363.379	390.071	0	21.0663	0	34.251	3.93406	3.97782	0	512.717	0	5.12251	158.772	62.9685	183.04	928.746	0	0	135.071	12.0151	3.0501
Q15018	4	2	21.575	0.142157	0.503619	1.21623	0.326329	Healthy	Sepsis_D(7)_All	47129	BRISC complex subunit Abraxas 2 OS=Homo sapiens OX=9606 GN=ABRAXAS2 PE=1 SV=2	1149.18	696.919	2030.5	1158.31	1240.21	714.532	956.158	1112.37	929.77	1048.51	662.964	1047.5	867.893	283.695	927.674	873.03	476.634	1029.56	771.203	791.559	846.727	948.939	1018.29	941.491	2071.66	695.419	1172.08
Q9H299	4	2	33.7382	0.142672	0.503619	1.19796	0.325599	Sepsis_D(7)_All	Healthy	10494.8	SH3 domain-binding glutamic acid-rich-like protein 3 OS=Homo sapiens OX=9606 GN=SH3BGRL3 PE=1 SV=1	0	41241	7994.68	24176.3	24586	34556	13601.8	30051.3	55905.5	56486.3	21805.9	27896.5	26727.2	23384.7	36074.5	24193.7	24467.9	40056.7	43193.6	31872.5	47133.9	37533.8	56720.3	50408.5	46319.6	25195.2	24754.1
Q9NV96	4	2	20.7428	0.158927	0.503619	1.72458	0.303931	Sepsis_D(7)_All	Healthy	41082.9	Cell cycle control protein 50A OS=Homo sapiens OX=9606 GN=TMEM30A PE=1 SV=1	20.7747	8.76976	34.8696	112.69	109.217	116.016	169.313	69.2773	94.4437	56.1571	190.244	195.829	115.315	91.6216	90.7441	51.7735	133.057	99.795	35.6117	233.33	42.0764	6.52625	173.177	329.177	187.028	242.52	102.76
Q8NFH5	4	2	18.8398	0.180076	0.503619	1.21579	0.279152	Sepsis_D(7)_All	Healthy	34887.9	Nucleoporin NUP35 OS=Homo sapiens OX=9606 GN=NUP35 PE=1 SV=1	414.3	698.069	2558.55	582.429	430.35	868.562	456.491	1228	282.028	104.964	663.685	1200.81	974.17	1309.05	1170.7	541.462	1501.93	766.047	944.612	750.656	456.103	552.786	288.615	1384.44	1709.25	1311.9	230.893
P59768	4	2	33.411	0.312591	0.515808	2.20767	0.176692	Sepsis_D(7)_All	Healthy	7964.22	Guanine nucleotide-binding protein G(I)/G(S)/G(O) subunit gamma-2 OS=Homo sapiens OX=9606 GN=GNG2 PE=1 SV=2	117.787	45.0531	99.3933	191.114	123.163	112.668	159.655	184.587	33.4075	0	225.031	185.121	166.13	261.229	421.14	91.5364	1238.12	99.8881	15.419	240.758	36.3261	41.1722	2.3291	97.7075	608.646	153.217	120.071
P62917	4	2	24.6105	0.383485	0.53964	1.19402	0.143108	Healthy	Sepsis_D(7)_All	28252.8	60S ribosomal protein L8 OS=Homo sapiens OX=9606 GN=RPL8 PE=1 SV=2	817.993	19.5561	233.321	626.989	695.354	190.866	566.619	950.963	609.619	290.58	130.616	107.509	172.251	223.001	80.6448	1578.67	408.746	324.786	531.515	412.921	967.873	1518.52	313.588	16.2705	151.912	70.573	112.085
Q969T9	4	2	25.7606	0.389948	0.542857	1.15373	0.140502	Sepsis_D(7)_All	Healthy	28201.1	WW domain-binding protein 2 OS=Homo sapiens OX=9606 GN=WBP2 PE=1 SV=1	604.505	1477.64	139.599	366.525	83.333	324.01	5.76566	278.989	386.054	496.826	498.053	709.008	157.066	347.558	342.262	343.952	173.99	780.091	865.727	109.28	185.551	121.524	321.956	68.9558	1858.09	543.225	739.294
P46020	4	2	17.8583	0.480482	0.573582	2.83813	0.110042	Healthy	Sepsis_D(7)_All	138339	Phosphorylase b kinase regulatory subunit alpha_ skeletal muscle isoform OS=Homo sapiens OX=9606 GN=PHKA1 PE=1 SV=2	51.8774	272.096	607.783	270.81	54.324	0	79.0492	38.4512	7.51965	0	5.16833	43.698	35.4723	80.0177	0	24.8183	39.2597	0	55.5686	7.73721	44.3205	56.0962	3.51424	0	160.596	41.9933	229.485
Q86WV1	4	2	26.1708	0.516662	0.586558	1.01962	0.100458	Healthy	Sepsis_D(7)_All	41717.6	Src kinase-associated phosphoprotein 1 OS=Homo sapiens OX=9606 GN=SKAP1 PE=1 SV=3	470.635	1098.02	1478.22	285.779	687.924	574.901	730.841	620.312	623.674	848.49	384.352	876.504	226.372	276.248	997.625	890.625	66.3199	2068.05	1015.25	568.313	864.968	885.42	550.55	347.124	804.737	252.56	1294.22
P14406	4	2	29.4619	0.526125	0.589647	1.0518	0.098153	Healthy	Sepsis_D(7)_All	9396	Cytochrome c oxidase subunit 7A2_ mitochondrial OS=Homo sapiens OX=9606 GN=COX7A2 PE=1 SV=1	3502.15	3669.19	6238.18	1920.44	3017.3	3013.35	3203.97	3494.95	3162.1	3119.96	2188.94	2003.1	2070.01	1885.82	2969.17	3609.81	920.121	4431.47	6538.71	3139.49	3917.34	3443.28	3132.91	4033.1	5588.26	2218.14	3415.68
Q9NY57	4	2	28.3449	0.574433	0.613145	1.06863	0.0875431	Sepsis_D(7)_All	Healthy	48453.3	Serine/threonine-protein kinase 32B OS=Homo sapiens OX=9606 GN=STK32B PE=2 SV=1	0	0	9.79672	12.9147	0	2.64877	0	0	0	0	9.33646	0	2.38429	4.91792	0.00886451	8.40908	0	0	0	0	6.40697	0	0	0	9.40436	1.7352	3.46814
Q9HD89	4	2	28.8965	0.595155	0.619854	1.3375	0.0835351	Sepsis_D(7)_All	Healthy	12103.7	Resistin OS=Homo sapiens OX=9606 GN=RETN PE=1 SV=1	2.23434	2616.07	5848.75	1886.62	1835.53	4829	6958.88	534.474	2996.31	2222.05	4400.85	2714.91	2441.29	2796.76	1628.92	1010.82	1.58342	4151.67	14927	3631.59	1231.25	1041.61	11071.2	4759.47	3693.13	3836.25	4260.24
P09496	4	2	23.915	0.747972	0.676051	1.00226	0.0620846	Healthy	Sepsis_D(7)_All	27190.8	Clathrin light chain A OS=Homo sapiens OX=9606 GN=CLTA PE=1 SV=1	106.966	290.408	337.649	92.1627	49.5446	46.1893	61.5239	7.10447	31.5314	100.029	64.7726	199.974	84.6513	90.8725	35.3164	49.9306	19.1924	45.9116	192.314	99.4368	86.6871	21.9565	42.2258	46.3914	338.371	222.118	264.863
P17900	4	2	24.4779	0.877557	0.714218	1.40194	0.0527591	Healthy	Sepsis_D(7)_All	21294.6	Ganglioside GM2 activator OS=Homo sapiens OX=9606 GN=GM2A PE=1 SV=4	189.457	218.179	151.214	1618.5	1214.02	1232.58	211.192	169.992	3090.27	1788.58	867.303	702.364	505.274	553.524	985.977	387.082	1540.52	420.97	117.999	486.878	1232.45	767.091	1665.04	456.502	312.856	543.99	439.549
Q9NP97	4	2	23.8971	0.951513	0.731334	1.08653	0.050429	Healthy	Sepsis_D(7)_All	10921.6	Dynein light chain roadblock-type 1 OS=Homo sapiens OX=9606 GN=DYNLRB1 PE=1 SV=3	0	65.9583	1990.1	58.201	176.646	71.0867	152.084	84.1224	62.1869	155.656	135.587	21.905	29.8192	91.0028	27.1536	119.849	2.59438	97.4731	54.4702	45.671	98.844	46.4455	114.728	64.5019	2303.16	26.6885	1126.12
P15927	4	2	22.6698	0.955149	0.731334	1.58205	0.050367	Sepsis_D(7)_All	Healthy	29361	Replication protein A 32 kDa subunit OS=Homo sapiens OX=9606 GN=RPA2 PE=1 SV=1	0	220.833	83.9122	151.985	98.1194	38.7137	86.847	16.6304	229.115	53.2021	25.4357	15.1722	366.062	21.3536	11.6692	460.506	66.1567	996.132	6.93437	142.015	208.394	70.5302	73.2481	17.8305	7.94046	138.585	6.00696
Q9UBN7	4	2	20.264	0.972973	0.735507	1.05289	0.0501332	Healthy	Sepsis_D(7)_All	133016	Histone deacetylase 6 OS=Homo sapiens OX=9606 GN=HDAC6 PE=1 SV=2	185.822	1136.28	1369.25	661.764	583.857	776.764	1579.45	934.881	659.051	765.193	595.042	794.857	813.461	1138.52	400.013	1385.59	341.855	1242.92	994.805	666.147	747.713	1277.14	1048.12	743.622	396.51	447.751	935.961
Q8NBI2	4	2	17.2857	0.97612	0.736094	1.30983	0.0501039	Healthy	Sepsis_D(7)_All	27385.5	Cytochrome b ascorbate-dependent protein 3 OS=Homo sapiens OX=9606 GN=CYB561A3 PE=1 SV=1	0	9638.85	39081.2	20830	22824.8	15818.5	21202.1	18668	13412.4	8005.61	15465.2	11956	6870.67	6060.04	9896.28	20123.4	0	7619.22	19391.2	19938.6	15710.9	26830.1	10338	20589.1	225.521	11854.9	17096.6
Q92628	4	3	20.9506	0.721295	0.666212	1.17601	0.0649257	Healthy	Sepsis_D(7)_All	157127	Uncharacterized protein KIAA0232 OS=Homo sapiens OX=9606 GN=KIAA0232 PE=1 SV=5	122.116	1097.56	1255.92	416.344	100.789	374.058	223.572	385.19	1187.8	1106.36	796.756	737.401	582.341	746.867	148.258	375.25	104.258	772.014	170.173	36.3854	240.006	300.976	1683.96	564.074	732.744	496.713	575.102
Q15061	4	3	29.6648	0.839958	0.70362	1.03882	0.0547478	Healthy	Sepsis_D(7)_All	75860.2	WD repeat-containing protein 43 OS=Homo sapiens OX=9606 GN=WDR43 PE=1 SV=3	522.083	523.948	3057.61	883.532	230.975	577.187	545.896	1055.96	1116.43	1637.91	1945.2	1695.08	1196.42	1099.92	565.635	1327.99	125.263	1262.86	310.984	757.987	474.623	467.312	1516.3	1495.49	1055.6	1232.87	83.1021
P36959	5	1	26.5259	0.000925175	0.128903	2.52691	0.962088	Sepsis_D(7)_All	Healthy	37875.1	GMP reductase 1 OS=Homo sapiens OX=9606 GN=GMPR PE=1 SV=1	292.898	360.138	895.443	327.278	160.611	465.22	125.108	39.0814	32.5559	116.829	315.689	593.57	771.094	554.934	1273.39	914.435	567.178	319.535	2183.45	769.674	522.544	444.778	569.14	145.694	579.556	610.124	958.439
Q2LG86;Q6DNL8;Q6DNL9;Q6DNM0;Q6DNM1;Q6J868;Q809P5;Q809P9;P18883;P26106;P26113;P31344;Q0A2G6;Q0A2Q4;Q3HM41;Q6DNK1;Q6DNM2;Q8QPG7;Q9Q0V1;P0DOG5;P0DOG7	5	1	25.8462	0.00388219	0.187058	1.8848	0.886068	Sepsis_D(7)_All	Healthy	86116.6	Polymerase basic protein 2 OS=Influenza A virus (strain A/Goose/Guangxi/345/2005 H5N1 genotype G) OX=365089 GN=PB2 PE=3 SV=1	607.121	477.272	622.118	308.635	287.453	394.771	619.71	784.505	622.236	355.196	964.595	1181.05	793.23	688.785	1042.95	798.968	1170.9	875.942	2979.05	651.713	331.944	700.718	721.614	514.017	458.234	1384.64	1015.64
Q9BXX3	5	1	30.2824	0.00388668	0.187058	7.67785	0.885978	Sepsis_D(7)_All	Healthy	160546	Ankyrin repeat domain-containing protein 30A OS=Homo sapiens OX=9606 GN=ANKRD30A PE=2 SV=3	0	194.687	14.9701	73.6983	0	21.0703	62.6944	78.6257	13.9009	66.1571	381.49	620.599	201.657	343.874	141.838	228.466	0	129.043	813.334	365.843	115.206	420.98	43.6557	149.638	782.24	580.385	1544.73
Q9UBV8	5	1	31.6175	0.00576976	0.239237	29.2106	0.851699	Sepsis_D(7)_All	Healthy	30666.1	Peflin OS=Homo sapiens OX=9606 GN=PEF1 PE=1 SV=1	0	0	0	0	1.15542	5.83071	0	0	0	0	5.95799	116.865	84.4126	19.536	0	8.55082	0	24.327	26.3772	5.22224	0	36.3038	0	0	4.33389	0	15.0304
P19474	5	1	30.4334	0.00738008	0.259527	59.8696	0.826801	Sepsis_D(7)_All	Healthy	55196.3	E3 ubiquitin-protein ligase TRIM21 OS=Homo sapiens OX=9606 GN=TRIM21 PE=1 SV=1	0	10.1497	0	0	0	0	0	0	0	0	6.41771	205.415	344.865	5.5383	36.8583	0	0	0	19.7147	37.9378	0	0	0	91.9322	0.691272	72.1804	211.472
Q92979	5	1	33.0449	0.00741462	0.259527	3.85602	0.826301	Healthy	Sepsis_D(7)_All	26948.3	Ribosomal RNA small subunit methyltransferase NEP1 OS=Homo sapiens OX=9606 GN=EMG1 PE=1 SV=4	0	158.201	70.0073	229.428	98.3429	36.0981	30.3949	23.0921	69.5064	17.8745	19.8354	3.80703	0.309111	0.0781283	14.0562	0.181297	0	0	8.52584	104.656	67.9261	51.8058	5.60532	46.1098	0	0.237252	0
P0DOG3;A4GCM9;B4URE6;P03427;P03428;P0DOG6;Q9IQ45;P26146	5	1	25.4276	0.0215784	0.367625	4.96902	0.684216	Sepsis_D(7)_All	Healthy	57994	PB2-S1 OS=Influenza A virus (strain A/Wilson-Smith/1933 H1N1) OX=381518 GN=PB2 PE=1 SV=1	23.5363	0	0	47.5539	87.6668	0	21.0708	0	0	0	12.7193	69.036	67.3436	12.8277	78.7031	3.12389	197.442	0	96.1974	19.708	53.6115	4.20269	0	3.71527	60.2356	208.191	632.01
P03262	5	1	24.8485	0.0282869	0.384316	84.3829	0.639591	Sepsis_D(7)_All	Healthy	47052.7	Packaging protein 3 OS=Human adenovirus C serotype 2 OX=10515 GN=L1 PE=1 SV=1	0	4.163	0.431368	0.362551	0	0	0	0	0	0	0	6.06234	13.3621	10.9834	19.4752	0	0	0	0	32.1975	4.09899	0	0	0	13.1251	11.1138	600.656
O95153	5	1	29.0084	0.0371985	0.406232	2.61541	0.591274	Sepsis_D(7)_All	Healthy	202389	Peripheral-type benzodiazepine receptor-associated protein 1 OS=Homo sapiens OX=9606 GN=TSPOAP1 PE=1 SV=2	0	248.001	0	102.177	125.511	331.915	0	0	73.3658	0	405.949	298.143	766.368	495.293	585.019	138.311	0	191.218	281.536	198.918	60.9972	9.15091	105.972	25.5911	0	287.177	67.3142
Q7Z3K6	5	1	29.0188	0.0431711	0.420147	13.1607	0.563802	Sepsis_D(7)_All	Healthy	62064	Mesoderm induction early response protein 3 OS=Homo sapiens OX=9606 GN=MIER3 PE=1 SV=2	0	7.36341	42.7704	33.6962	54.1298	68.8211	21.263	69.7254	116.589	120.752	429.494	465.595	29.8725	223.701	98.323	37.6149	3.68202	68.7624	8117.7	29.174	708.774	555.965	21.4294	208.799	147.506	808.282	17.5034
P84090	5	1	32.2007	0.0527777	0.443591	2.08652	0.525566	Healthy	Sepsis_D(7)_All	12430	Enhancer of rudimentary homolog OS=Homo sapiens OX=9606 GN=ERH PE=1 SV=1	278.046	580.154	2192.87	329.384	1487.41	719.613	629.076	84.0307	820.07	1267.02	306.464	94.2098	85.7621	6.05905	105.945	124.172	73.3803	491.089	308.527	578.286	507.277	93.5126	864.417	1479.58	479.277	703.301	532.653
O14523	5	1	31.5513	0.0577944	0.445281	11.4818	0.507902	Sepsis_D(7)_All	Healthy	76637.6	Phospholipid transfer protein C2CD2L OS=Homo sapiens OX=9606 GN=C2CD2L PE=1 SV=3	24.7641	0	0	22.0102	6.59529	15.2898	0	0	13.0184	14.7888	45.1952	234.344	95.277	54.8422	15.3183	0	31.4403	3.00881	0	33.1907	9.58939	0	6.32464	61.3525	40.2556	261.536	991.262
Q96D53	5	1	31.1582	0.0585788	0.445281	9.74132	0.505261	Sepsis_D(7)_All	Healthy	60810.9	Atypical kinase COQ8B_ mitochondrial OS=Homo sapiens OX=9606 GN=COQ8B PE=1 SV=2	0	8.15783	0	1.42067	5.87131	0	3.3696	3.89155	8.63118	12.6083	351.716	140.762	12.9567	33.465	14.923	0	0	15.5454	0	16.4483	14.9532	0	65.5171	10.2622	24.2691	18.3358	8.67655
Q96RU3	5	1	32.7304	0.0706778	0.484273	1.74267	0.468055	Healthy	Sepsis_D(7)_All	71763.1	Formin-binding protein 1 OS=Homo sapiens OX=9606 GN=FNBP1 PE=1 SV=2	272.537	189.169	636.141	275.22	184.085	96.6359	263.424	138.362	40.5926	196.204	106.837	172.038	152.087	53.4359	261.157	108.025	139.418	32.8172	56.9134	186.042	175.4	110.904	52.3351	128.62	249.759	100.856	149.595
Q9UHV9	5	1	36.5906	0.0728184	0.484273	2.26686	0.462079	Sepsis_D(7)_All	Healthy	16704.9	Prefoldin subunit 2 OS=Homo sapiens OX=9606 GN=PFDN2 PE=1 SV=1	0	3273.06	442.564	1201.28	915.333	1670.17	1606.8	1791.41	1741.23	1845.58	2998.32	3653.86	3689.14	3400.04	4701.2	3318.55	754.671	3757.83	10978.3	1157.42	1136.44	4298.65	2240.19	2366.07	97.5259	4408.36	2873
P05937	5	1	27.3034	0.101074	0.502602	4.45286	0.395663	Healthy	Sepsis_D(7)_All	30310.3	Calbindin OS=Homo sapiens OX=9606 GN=CALB1 PE=1 SV=2	116.971	114.921	216.066	111.69	0	0	102.832	134.359	0	0	0	13.6815	0	0	0	69.4575	16.9881	0	33.7382	0	0	136.886	0	0	20.5275	0	12.9358
Q9UHA4	5	1	43.1012	0.110274	0.503619	Infinity	0.377906	Healthy	Sepsis_D(7)_All	13679.8	Ragulator complex protein LAMTOR3 OS=Homo sapiens OX=9606 GN=LAMTOR3 PE=1 SV=1	0	3.45656	980.444	0	0	0	0	0	0	0	0	0	0	0	0	0	0	0	0	0	0	0	0	0	0	0	0
O60336	5	1	27.9529	0.113993	0.503619	1.02279	0.371146	Healthy	Sepsis_D(7)_All	165643	Mitogen-activated protein kinase-binding protein 1 OS=Homo sapiens OX=9606 GN=MAPKBP1 PE=1 SV=4	0	0	168.618	0	0	0	0	0	0	0	13.4997	33.4878	25.1172	59.7036	24.6011	0	0	9.44182	0	0	0	0	0	0	0	65.0369	49.3756
Q9HAV7	5	1	26.5399	0.115336	0.503619	1.42379	0.368759	Healthy	Sepsis_D(7)_All	24507.2	GrpE protein homolog 1_ mitochondrial OS=Homo sapiens OX=9606 GN=GRPEL1 PE=1 SV=2	287.774	98.9106	187.895	222.428	110.058	30.3374	145.032	531.724	308.799	9.40683	358.077	90.1648	0	65.4731	41.3222	0	0	11.5881	11.0128	228.71	500.963	313.905	227.945	67.1525	246.503	144.427	0
P35557	5	1	25.8287	0.119922	0.503619	1.09019	0.36082	Healthy	Sepsis_D(7)_All	52875.9	Glucokinase OS=Homo sapiens OX=9606 GN=GCK PE=1 SV=1	0	101.814	53.3542	378.177	172.849	236.669	121.824	261.414	384.739	286.213	163.232	179.194	615.24	769.217	0	0.0158066	940.08	4.16097	0	5.51512	84.5573	0	137.997	10.4604	62.0207	142.428	0
Q9HAR2	5	1	28.3657	0.120005	0.503619	1.77345	0.360679	Sepsis_D(7)_All	Healthy	163695	Adhesion G protein-coupled receptor L3 OS=Homo sapiens OX=9606 GN=ADGRL3 PE=1 SV=2	0	295.938	28.46	95.3267	62.3974	249.717	24.742	90.6031	303.378	644.142	300.976	303.39	172.243	226.253	22.1489	158.378	30.0949	641.137	49.007	116.807	207.027	37.6001	511.103	192.19	743.328	419.835	1279.27
Q6DNW3;Q6J844;Q6DNX6;Q6J835;Q2F4H0;Q8QPG0;A3DRP7;A4GBY4;A4GCI2;A4GCK4;A4GCL5;A4GCM6;A4K150;A4U6V9;A4U7B3;A8C8K1;B4URE3;P03433;P13173;P13174;P21427;P26122;P67921;P67922;Q07FH8;Q0A2K9;Q0A2Q7;Q0HD53;Q1K9Q4;Q1WP02;Q289M0;Q3HM39;Q6DNX7;Q6DNX8;Q6DNX9;Q6DNY0;Q809J3;Q809J7;Q82570;Q9IQ47;A4GCJ3;A8C8X0;B3EUR3;O91742;P03434;P13175;P13176;P13177;P31342;P31343;Q0A2G9;Q1K9E2;Q1PUD2;Q2ICQ3;Q2RCG9;Q2RF99;Q2VNC6;…	5	1	22.2507	0.127321	0.503619	1.38939	0.348647	Sepsis_D(7)_All	Healthy	82468.8	Polymerase acidic protein (Fragment) OS=Influenza A virus (strain A/Teal/China/2978.1/2002 H5N1 genotype W) OX=284215 GN=PA PE=3 SV=2	0	1112.14	1357.92	700.453	936.742	1361.7	1501.25	3757.05	1226.49	1788.84	1059.66	1035.54	953.3	1726.47	1322.83	3160.07	3394.32	2800.16	1483.22	1020.48	1216.62	4059.24	3510.65	1759.83	2004.8	1042.56	909.805
Q5T2T1	5	1	31.5301	0.136107	0.503619	10.3307	0.335118	Sepsis_D(7)_All	Healthy	65694.9	MAGUK p55 subfamily member 7 OS=Homo sapiens OX=9606 GN=MPP7 PE=1 SV=1	0	0	0	2.22399	87.3554	0	156.335	0	0	0	0	197.874	385.33	66.6101	127.29	0	987.81	0	2467.42	24.7162	0	0	0	0	44.8853	0	16.8799
Q5MQD0	5	1	24.499	0.138323	0.503619	Infinity	0.331852	Sepsis_D(7)_All	Healthy	154905	Spike glycoprotein OS=Human coronavirus HKU1 (isolate N1) OX=443239 GN=S PE=1 SV=1	0	0	0	0	0	0	0	0	0	0	0	20.255	0	0	0	0	0	0	0	0	0	0	0	0	12.7891	8.99327	684.561
Q6ZNG2	5	1	30.9486	0.146853	0.503619	1.30495	0.319779	Sepsis_D(7)_All	Healthy	37011	Homeobox protein DBX2 OS=Homo sapiens OX=9606 GN=DBX2 PE=2 SV=2	0	58622.6	70115.6	32493.7	55976.4	66473.4	56449.2	55516	54722.9	44687.1	48212.4	47464.7	68689.7	72363.4	82553.6	45382.6	67200.3	66747.6	73563	81077.4	62535.7	79588.3	47414.9	88960.2	58747.3	57859.3	49882.2
P35971;P08362	5	1	21.3883	0.151375	0.503619	6.17315	0.313683	Healthy	Sepsis_D(7)_All	70064.2	Hemagglutinin glycoprotein OS=Measles virus (strain Edmonston-AIK-C vaccine) OX=36408 GN=H PE=1 SV=1	0	14.5051	10.9581	496.304	734.766	53.3947	107.859	0	0	0	87.9046	0	9.4132	0	40.5931	0	0	0	0	218.193	15.2521	0	0	0	0	3.36199	15.7208
Q9H3Q1	5	1	23.7436	0.156728	0.503619	13.2237	0.306718	Sepsis_D(7)_All	Healthy	38037	Cdc42 effector protein 4 OS=Homo sapiens OX=9606 GN=CDC42EP4 PE=1 SV=1	0	0	0	0.280764	0.587608	25.1148	0	0	0	0	16.0014	11.675	0	52.627	97.9902	0	0	0	0	0	0.370773	0	0	0	0	59.6526	345.794
A4FU49	5	1	31.8855	0.166531	0.503619	2.96261	0.294617	Healthy	Sepsis_D(7)_All	70690.3	SH3 domain-containing protein 21 OS=Homo sapiens OX=9606 GN=SH3D21 PE=2 SV=2	309.705	586.53	63.4629	45.4003	117.87	160.681	264.598	99.9665	0	550.454	31.0385	105.794	126.668	71.1367	23.2358	38.3998	0	66.0099	14.613	0	35.7461	73.6685	29.545	299.424	184.163	18.8838	143.312
Q16740	5	1	33.0327	0.182745	0.503619	18.9669	0.27626	Sepsis_D(7)_All	Healthy	30465.3	ATP-dependent Clp protease proteolytic subunit_ mitochondrial OS=Homo sapiens OX=9606 GN=CLPP PE=1 SV=1	0	49.6496	0	0	0	4.71705	0	0	15.2196	0	156.227	29.5741	0	3.71854	0	0	0	7.85646	1714.59	0	266.176	0	3.60392	8.85863	0.796377	52.3261	0
Q8TC17;Q13588	5	1	28.5758	0.182789	0.503619	5.44046	0.276213	Sepsis_D(7)_All	Healthy	13499.2	GRB2-related adapter protein-like OS=Homo sapiens OX=9606 GN=GRAPL PE=3 SV=3	0	53.9718	49.4327	0	0	13.5682	40.7673	0	0	0	65.411	200.515	133.86	24.4748	0	166.156	0	0	0	349.357	25.4942	0	0	30.9546	0	235.79	226.889
P13591	5	1	25.3704	0.187395	0.503619	Infinity	0.271337	Sepsis_D(7)_All	Healthy	95429.7	Neural cell adhesion molecule 1 OS=Homo sapiens OX=9606 GN=NCAM1 PE=1 SV=3	0	0	0	0	0	0	0	0	0	0	114.577	0	0	0	0	0	0	0	0	0	0	0	0	248.996	0	12.3941	0
Q16739	5	1	25.3711	0.189057	0.503619	Infinity	0.269611	Sepsis_D(7)_All	Healthy	45481.1	Ceramide glucosyltransferase OS=Homo sapiens OX=9606 GN=UGCG PE=1 SV=1	0	0	0	0	0	0	0	0	0	0	15.9907	15.2246	0	0	0	0	0	0	0	0	0	0	0	0	0	178.096	0
Q9H173	5	1	22.7933	0.192267	0.503619	1.18787	0.266328	Sepsis_D(7)_All	Healthy	52369.9	Nucleotide exchange factor SIL1 OS=Homo sapiens OX=9606 GN=SIL1 PE=1 SV=1	0	2411.02	5148.6	395.761	653.568	2232.36	511.613	3534.81	1230.6	997.103	1217.56	1877.21	3041.77	3615.99	2819.24	3330.57	1021.82	3169.52	2400.51	1465.07	1139.2	1848.46	985.184	1636.83	50.1043	1796.38	3147.06
Q8N3Y1	5	1	26.7007	0.195058	0.503619	1.23417	0.263524	Sepsis_D(7)_All	Healthy	67907.2	F-box/WD repeat-containing protein 8 OS=Homo sapiens OX=9606 GN=FBXW8 PE=1 SV=2	0	5280.91	27205.4	5694.14	8083.13	7896.68	6664.74	13359	10118.9	10704.8	5629.55	7591.74	9888.52	11687.1	7896.95	8038.22	51514.5	15024.1	15215.2	5933.7	8773.99	9182.19	9216.23	10938.1	11280.8	7712.92	3810.47
Q9C029	5	1	32.3772	0.1971	0.503619	3.06306	0.261503	Sepsis_D(7)_All	Healthy	57657.2	E3 ubiquitin-protein ligase TRIM7 OS=Homo sapiens OX=9606 GN=TRIM7 PE=1 SV=2	190.773	170.763	277.585	375.299	125.83	205.46	677.963	717.794	55.478	1220.17	408.394	1248.66	1831.41	573.617	958.714	344.015	5235.96	6.60475	3849.88	2365.48	99.9068	494.096	87.1363	484.899	684.45	1204.02	1040.73
Q3KR16	5	1	30.4693	0.197149	0.503619	14.4833	0.261455	Healthy	Sepsis_D(7)_All	89359.5	Pleckstrin homology domain-containing family G member 6 OS=Homo sapiens OX=9606 GN=PLEKHG6 PE=1 SV=3	0	2.80973	4.78144	106.34	406.484	5.33922	8.46981	0	0	4.39125	5.22033	4.28625	4.03914	8.10972	2.63801	0.336808	0	0	0	7.08577	11.6547	6.78865	2.02601	10.399	0	0.636343	0
Q12860	5	1	27.5269	0.20024	0.503619	1.04476	0.258442	Healthy	Sepsis_D(7)_All	114176	Contactin-1 OS=Homo sapiens OX=9606 GN=CNTN1 PE=1 SV=1	0	1756.09	0	1555.33	1213.4	949.403	999.739	415.903	1726.07	3732.14	1551.61	1540.71	1176.34	1067.97	211.669	624.738	3474.69	997.309	737.56	695.576	1504.03	151.069	3028.63	1420.55	235.371	1470.92	203.665
Q9UI09	5	1	28.515	0.201706	0.503619	1.45109	0.257032	Sepsis_D(7)_All	Healthy	17114.5	NADH dehydrogenase [ubiquinone] 1 alpha subcomplex subunit 12 OS=Homo sapiens OX=9606 GN=NDUFA12 PE=1 SV=1	0	1419.06	1150.77	285.752	871.773	1899.75	1269.75	1541.9	1342.04	3501.66	1483.52	685.533	638.685	1474.49	1055.79	1171.37	3398.81	1492.99	5256.68	416.788	931.563	378.306	2024.65	1734.04	5004.38	486.817	5131.45
Q13409	5	1	31.5694	0.214167	0.504248	1.25311	0.245519	Sepsis_D(7)_All	Healthy	71855.9	Cytoplasmic dynein 1 intermediate chain 2 OS=Homo sapiens OX=9606 GN=DYNC1I2 PE=1 SV=3	0	660.426	417.253	190.208	115.358	157.029	8.37535	20.1899	34.3365	8.28069	197.953	262.312	321.801	366.163	264.881	118.268	13.9254	217.404	488.682	126.741	101.27	19.4508	5.51003	7.78991	65.5301	196.014	659.165
Q7Z4T8	5	1	35.9754	0.214572	0.504248	2.22658	0.245158	Healthy	Sepsis_D(7)_All	51883.8	Inactive polypeptide N-acetylgalactosaminyltransferase-like protein 5 OS=Homo sapiens OX=9606 GN=GALNTL5 PE=2 SV=3	16.8409	12.8176	0	78.0165	7.04153	2.11851	7.06581	10.9435	40.7269	3.306	2.47602	26.2895	3.57255	19.9485	2.15796	10.157	0	0	0	24.345	1.14522	15.4065	13.973	3.11918	7.56601	2.16969	4.24708
Q9UH17	5	1	25.0324	0.228095	0.504248	1.43609	0.233569	Sepsis_D(7)_All	Healthy	46779.8	DNA dC->dU-editing enzyme APOBEC-3B OS=Homo sapiens OX=9606 GN=APOBEC3B PE=1 SV=1	317.202	177.039	275.271	347.315	140.239	139.208	113.134	207.066	528.491	270.317	425.192	322.838	276.682	418.127	462.817	794.019	281.117	387.482	604.388	147.707	37.5505	205.041	236.64	233.601	534.732	340.981	431.787
Q9H3P7	5	1	24.6388	0.228948	0.504248	1.0707	0.232866	Healthy	Sepsis_D(7)_All	60878.6	Golgi resident protein GCP60 OS=Homo sapiens OX=9606 GN=ACBD3 PE=1 SV=4	0	2075.5	173.549	1695.64	809.458	914.309	256.018	333.316	541.448	368.418	1116.19	854.267	694.662	703.343	948.086	261.776	244.88	431.368	1470.77	694.455	544.885	359.019	635.779	416.849	321.503	841.254	841.366
P10153	5	1	37.0913	0.240006	0.504248	2.82015	0.224038	Sepsis_D(7)_All	Healthy	18867.5	Non-secretory ribonuclease OS=Homo sapiens OX=9606 GN=RNASE2 PE=1 SV=2	133.44	852.447	68.9429	58.7736	154.12	244.333	152.312	162.973	104.057	132.531	282.504	441.19	899.632	26.6212	837.993	195.428	41.7722	689.141	1210.14	126.077	200.109	2846.43	39.1102	231.94	114.141	81.5255	1631.26
Q9BT92	5	1	33.5018	0.248378	0.504248	1.02208	0.217686	Healthy	Sepsis_D(7)_All	61185.9	Trichoplein keratin filament-binding protein OS=Homo sapiens OX=9606 GN=TCHP PE=1 SV=1	0	229.979	0	765.174	382.742	340.947	393.536	204.684	1371.74	556.399	631.535	425.259	424.402	358.343	179.426	69.2094	1055.49	145.989	270.822	434.841	617.206	253.52	932.927	316.205	511.165	427.561	7.05156
O15247;Q6NVV9	5	1	33.2738	0.257585	0.507094	1.20069	0.211004	Sepsis_D(7)_All	Healthy	28641.6	Chloride intracellular channel protein 2 OS=Homo sapiens OX=9606 GN=CLIC2 PE=1 SV=3	0	683.577	1175.71	611.761	954.745	473.286	845.092	921.7	849.732	683.276	486.709	701.557	1073.83	789.263	1241.09	450.874	3279.38	924.178	457.89	730.118	720.443	307.226	639.07	604.215	421.635	740.859	1125.87
P32519	5	1	29.0868	0.279428	0.510263	2.22219	0.196312	Healthy	Sepsis_D(7)_All	67726.2	ETS-related transcription factor Elf-1 OS=Homo sapiens OX=9606 GN=ELF1 PE=1 SV=2	20.015	100.414	125.336	661.375	412.038	128.064	135.271	16.9855	104.08	28.0159	208.655	52.2516	46.1725	47.8683	127.751	115.652	41.3719	32.5983	56.9124	132.139	183.322	47.7245	48.2027	32.685	45.767	57.8053	47.808
Q9UKA9	5	1	27.6691	0.295214	0.514045	1.05825	0.186603	Sepsis_D(7)_All	Healthy	57604.9	Polypyrimidine tract-binding protein 2 OS=Homo sapiens OX=9606 GN=PTBP2 PE=1 SV=1	0.774812	87.365	22.984	245.367	85.8869	196.515	211.443	286.33	170.507	74.9291	178.135	105.464	111.502	102.008	249.413	149.243	314.221	147.664	35.7554	203.608	224.981	238.44	144.086	94.8824	57.2628	95.2822	34.4863
O15031	5	1	22.6058	0.305403	0.515808	1.49101	0.180698	Sepsis_D(7)_All	Healthy	207865	Plexin-B2 OS=Homo sapiens OX=9606 GN=PLXNB2 PE=1 SV=3	0	215.656	31.0685	305.529	322.375	287.925	109.162	240.811	6.65394	62.6439	535.408	187.708	297.967	180.804	417.586	345.79	0	525.502	277.575	52.9312	300.595	216.899	63.5887	141.31	37.2108	347.635	80.9736
Q32P28	5	1	26.0333	0.307858	0.515808	1.11805	0.179316	Sepsis_D(7)_All	Healthy	84249.5	Prolyl 3-hydroxylase 1 OS=Homo sapiens OX=9606 GN=P3H1 PE=1 SV=2	0	360.64	119.297	439.275	483.951	485.301	340.495	88.0761	570.233	641.442	374.449	360.283	355.365	354.656	427.573	373.361	629.365	747.15	391.531	167.845	486.486	201.327	677.383	370.958	14.5866	539.743	234.929
P55735	5	1	27.464	0.310391	0.515808	14.2452	0.177905	Sepsis_D(7)_All	Healthy	36053.8	Protein SEC13 homolog OS=Homo sapiens OX=9606 GN=SEC13 PE=1 SV=3	0	0	0	0	0	79.8411	0	0	0	0	0	0	135.624	676.313	0	0	0	177.842	0	0	0	0	0	0	0	943.72	0
P07968;P17003;P17004;P17005	5	1	39.3483	0.31432	0.515922	1.05279	0.175747	Sepsis_D(7)_All	Healthy	71905.4	Hemagglutinin-esterase-fusion glycoprotein (Fragment) OS=Influenza C virus (strain C/Pig/Beijing/10/1981) OX=11564 GN=HE PE=3 SV=1	0	394.854	4.78086	192.313	208.612	147.526	72.6775	9.37761	358.438	373.062	172.828	98.4573	81.9656	43.7395	67.0548	128.294	437.024	3.18109	104.158	115.705	498.691	29.9631	494.899	186.036	232.527	237.919	220.431
P11047	5	1	24.7261	0.324775	0.519037	1.10748	0.170184	Sepsis_D(7)_All	Healthy	183306	Laminin subunit gamma-1 OS=Homo sapiens OX=9606 GN=LAMC1 PE=1 SV=3	0	1247.19	2740.7	185.151	121.918	459.326	753.123	918.24	180.791	5.54179	443.771	909.825	1007.13	996.926	1002.65	1101.44	0	563.192	950.236	777.244	176.234	596.293	33.602	281.837	1535.91	756.671	1315.5
Q9HAW8;O60656;Q9HAW7;Q9HAW9	5	1	33.8416	0.336779	0.524287	1.2115	0.164097	Sepsis_D(7)_All	Healthy	60608.1	UDP-glucuronosyltransferase 1-10 OS=Homo sapiens OX=9606 GN=UGT1A10 PE=1 SV=1	0	10.4962	386.802	515.324	321.722	224.032	186.86	10.1045	234.405	105.746	260.824	155.269	161.646	103.646	141.901	0	168.224	131.197	190.678	209.94	277.224	88.0723	231.813	296.392	295.662	285.744	1111.58
Q8IUA7	5	1	27.3289	0.341696	0.524287	1.09349	0.161693	Sepsis_D(7)_All	Healthy	185959	ATP-binding cassette sub-family A member 9 OS=Homo sapiens OX=9606 GN=ABCA9 PE=1 SV=1	0	225.988	65.7996	333.854	697.937	385.629	783.236	625.066	11.4149	0	278.939	309.527	446.853	533.884	739.649	1048.06	0	347.761	95.6962	527.064	72.5456	143.672	5.27466	115.127	398.865	484.982	268.532
P37108	5	1	43.492	0.360314	0.53182	1.1579	0.153021	Healthy	Sepsis_D(7)_All	14684	Signal recognition particle 14 kDa protein OS=Homo sapiens OX=9606 GN=SRP14 PE=1 SV=2	0	13602.9	51884.5	30476.8	44537.8	26034.5	35753	50262.6	33035.8	24617.7	23039.8	20684.2	23860.4	20171.9	23308.1	47406.3	18586.4	31884.9	32255	35262.5	35867.3	45288.6	29326.9	26275.7	2990.06	19724.7	19503.5
Q9H4A9	5	1	24.7911	0.362099	0.532704	1.15898	0.152224	Sepsis_D(7)_All	Healthy	53821.3	Dipeptidase 2 OS=Homo sapiens OX=9606 GN=DPEP2 PE=1 SV=3	3387.05	3764.88	6550.58	2508.76	2926.71	2966.36	4759.45	4975.13	2803.75	2607.57	2568.8	3571.52	3671.55	3736.61	4339.84	5084.98	8934.81	5075.53	8382.09	3780.99	2822.18	4460.77	2225.69	3616.99	4153.25	2955.91	4011.4
P61923	5	1	31.3842	0.369381	0.536104	1.99707	0.149031	Healthy	Sepsis_D(7)_All	20255.3	Coatomer subunit zeta-1 OS=Homo sapiens OX=9606 GN=COPZ1 PE=1 SV=1	0	516.659	361.289	549.828	252.952	520.841	379.818	163.338	106.409	238.752	563.391	321.473	80.1848	129.436	45.2215	20.6795	0	56.322	161.834	207.68	123.083	94.0639	76.6843	205.863	21.8396	334.674	187.819
O75794	5	1	25.781	0.380319	0.538945	2.69166	0.144409	Healthy	Sepsis_D(7)_All	39591.1	Cell division cycle protein 123 homolog OS=Homo sapiens OX=9606 GN=CDC123 PE=1 SV=1	0	76.4395	359.216	32.847	123.162	67.8567	0	86.776	291.515	204.646	36.6337	53.3549	2.5444	10.7688	1.3618	56.8296	0	97.221	53.0615	64.9808	6.43041	145.16	74.5857	35.6977	0	90.7372	55.3444
P0DOX8	5	1	33.5343	0.392861	0.544194	11.3259	0.139349	Healthy	Sepsis_D(7)_All	23115.3	Immunoglobulin lambda-1 light chain OS=Homo sapiens OX=9606 PE=1 SV=1	0	0	0	0	0	1628.39	2811.6	0	0	2674.61	342.107	0	0	0	0	0	0	0	0	217.457	463.109	0	0	0	0	45.212	0
Q63HQ2	5	1	20.2979	0.395943	0.545847	1.12796	0.138144	Healthy	Sepsis_D(7)_All	113039	Pikachurin OS=Homo sapiens OX=9606 GN=EGFLAM PE=1 SV=2	124.948	137.833	163.482	97.9202	46.337	61.1189	69.4218	158.57	118.211	145.145	81.9073	123.453	102.345	119.721	80.446	151.172	18.5626	152.678	37.2301	79.5116	45.0526	119.221	72.3231	64.4722	237.765	89.0051	117.632
Q9P2K6	5	1	25.8471	0.401277	0.547718	2.22189	0.136091	Sepsis_D(7)_All	Healthy	57495.2	Kelch-like protein 42 OS=Homo sapiens OX=9606 GN=KLHL42 PE=1 SV=2	46.626	15.0458	108.35	2.86611	56.2102	57.607	31.0126	33.2799	109.769	6.82086	126.422	56.5582	16.7944	69.2582	68.7126	0.0421216	31.2874	3.30088	78.921	120.063	145.883	154.998	28.494	103.935	30.2115	197.48	533.814
Q9Y2X7	5	1	23.8531	0.411041	0.550761	1.08451	0.132443	Healthy	Sepsis_D(7)_All	85082.4	ARF GTPase-activating protein GIT1 OS=Homo sapiens OX=9606 GN=GIT1 PE=1 SV=2	0	146.221	8.33226	846.303	289.766	200.438	419.92	358.962	811.94	1060.35	478.822	498.758	1088.68	670.237	200.636	0	0	7.23775	0	95.1875	22.988	235.41	2637.4	371.266	54.3007	115.293	16.8661
P21397	5	1	24.9878	0.41234	0.550761	1.07892	0.131968	Healthy	Sepsis_D(7)_All	60195	Amine oxidase [flavin-containing] A OS=Homo sapiens OX=9606 GN=MAOA PE=1 SV=1	433.888	402.487	393.973	264.919	203.16	256.979	238.841	116.967	538.227	316.189	368.904	370.773	159.854	153.682	395.713	191.709	58.5484	331.484	126.841	240.08	314.634	23.0154	552.842	263.765	760.106	310.483	365.469
Q7KZ85	5	1	24.9748	0.41559	0.55122	1.85322	0.130789	Healthy	Sepsis_D(7)_All	200328	Transcription elongation factor SPT6 OS=Homo sapiens OX=9606 GN=SUPT6H PE=1 SV=2	61.2187	143.309	1338.63	45.4236	89.5923	18.1897	201.607	448.529	23.2745	107.398	5.23922	142.623	255.704	362.725	44.6056	263.006	59.7742	378.746	0	44.2034	21.779	178.869	10.3509	147.99	111.593	118.492	126.663
Q9H3H9	5	1	23.9359	0.432545	0.556557	2.73745	0.124873	Sepsis_D(7)_All	Healthy	25963.7	Transcription elongation factor A protein-like 2 OS=Homo sapiens OX=9606 GN=TCEAL2 PE=2 SV=1	0	303.766	3350.26	3461.22	1572.9	5100.65	234.367	2895.52	1103.54	10.6829	10048.1	6410.5	9058.45	7674.15	19631.5	675.065	0	3011.83	1286.96	5254.29	745.915	128.33	657.951	7992.27	0	8283.69	3060.04
P46934	5	1	25.6042	0.442332	0.558186	1.13035	0.121626	Sepsis_D(7)_All	Healthy	150369	E3 ubiquitin-protein ligase NEDD4 OS=Homo sapiens OX=9606 GN=NEDD4 PE=1 SV=4	0	216.782	945.435	1043.48	1266.87	1052.75	712.144	823.945	814.501	809.922	1022.07	876.403	988.23	797.407	980.385	874.627	476.508	795.601	704.459	1209.89	1187.21	516.317	1342.19	1188.6	4.49034	1106.83	697.826
Q8TBY0	5	1	23.3052	0.462404	0.564896	1.77708	0.115328	Healthy	Sepsis_D(7)_All	60535.9	Probable RNA-binding protein 46 OS=Homo sapiens OX=9606 GN=RBM46 PE=2 SV=1	0	0	7.92968	115.196	53.1505	29.8178	49.1621	0.78249	24.702	48.9542	90.1405	14.2948	64.7047	3.69123	14.0549	0	0	0	6.34691	23.18	40.6645	0.947157	1.41621	19.9166	0.259033	18.0449	17.7336
Q9ULQ0	5	1	26.5778	0.48851	0.577209	1.08677	0.107805	Healthy	Sepsis_D(7)_All	96329.2	Striatin-interacting protein 2 OS=Homo sapiens OX=9606 GN=STRIP2 PE=1 SV=2	62.0751	9.45844	3064.1	252.542	98.1094	95.6636	169.261	35.122	44.0961	0.823642	897.312	554.796	717.845	456.923	310.132	10.1092	0.097768	68.795	268.493	1053.57	28.8343	107.982	1.26582	549.966	122.307	691.882	152.796
O75787	5	1	27.5017	0.495165	0.579131	1.13147	0.106	Sepsis_D(7)_All	Healthy	39008.1	Renin receptor OS=Homo sapiens OX=9606 GN=ATP6AP2 PE=1 SV=2	8.93392	5.72341	166.117	26.8053	11.7896	0	18.1029	52.2019	0	51.5759	14.9222	17.6711	107.716	76.7733	23.4962	103.055	24.0709	18.6824	107.76	23.656	70.2095	13.8	1.03131	10.9144	1.30143	41.3358	0
Q99816	5	1	25.556	0.531681	0.591533	1.11642	0.0968358	Healthy	Sepsis_D(7)_All	44115.5	Tumor susceptibility gene 101 protein OS=Homo sapiens OX=9606 GN=TSG101 PE=1 SV=2	0	774.216	276.462	527.164	672.535	718.297	256.744	256.027	569.239	730.455	731.466	500.488	261.537	441.399	319.734	361.285	769.687	455.18	328.971	311.434	591.211	318.108	762.279	398.163	20.1222	469.608	239.684
Q86XL3	5	1	24.7607	0.533937	0.592933	1.09742	0.0963085	Healthy	Sepsis_D(7)_All	104970	Ankyrin repeat and LEM domain-containing protein 2 OS=Homo sapiens OX=9606 GN=ANKLE2 PE=1 SV=4	815.634	1331.35	1849.45	903.282	781.396	609.769	853.063	629.537	498.153	484.63	539.144	563.971	403.315	341.044	573.021	640.437	685.837	372.135	1038.83	803.121	1005.32	1217.74	1032.26	693.357	1073.22	574.763	2006.72
Q14146	5	1	28.0684	0.537714	0.594433	1.16339	0.0954354	Healthy	Sepsis_D(7)_All	172483	Unhealthy ribosome biogenesis protein 2 homolog OS=Homo sapiens OX=9606 GN=URB2 PE=1 SV=2	0	2837.34	4721.55	1793.59	3058.3	3618.45	1711.8	2788.27	3128.55	3286.57	2280.31	2743.45	2494.09	2335.09	2591.87	1718.42	179.156	2923.84	3512.83	2267.05	2117.79	2071.97	2653.52	3821.7	222.662	2209.04	3229.71
P49863	5	1	38.6757	0.543038	0.597173	1.07967	0.0942247	Healthy	Sepsis_D(7)_All	29395.7	Granzyme K OS=Homo sapiens OX=9606 GN=GZMK PE=1 SV=1	4263.27	1890.93	3933.56	2038.6	2202.92	1442	5944	5134.18	486.442	2564.67	937.622	2389.31	1780.14	337.907	2292.81	5198.13	476.623	2397.39	7666.79	2258.37	1671.88	7917.57	1622.78	3643.38	3157.5	567.517	2764.58
Q92665	5	1	25.1654	0.543346	0.597173	4.62899	0.0941553	Sepsis_D(7)_All	Healthy	45432.6	28S ribosomal protein S31_ mitochondrial OS=Homo sapiens OX=9606 GN=MRPS31 PE=1 SV=3	4.00543	4.44984	0	0	6.63745	0.594252	14.4932	0.467795	0	0	0	67.8017	87.3121	3.0872	38.5286	0.0931838	0	0	10.4776	2.21928	0	1.47488	0	0	0	0.266832	29.9164
Q9H4I2	5	1	26.3846	0.592973	0.619605	1.10721	0.0839429	Healthy	Sepsis_D(7)_All	105513	Zinc fingers and homeoboxes protein 3 OS=Homo sapiens OX=9606 GN=ZHX3 PE=1 SV=3	241.671	814.788	467.761	317.708	416.29	380.774	155.389	294.552	181.692	174.23	294.752	363.033	137.026	416.385	500.841	377.719	49.3774	325.88	242.103	339.809	83.2645	505.725	150.751	335.158	521.291	264.914	381.156
Q96KG9	5	1	25.9794	0.598658	0.620062	1.14973	0.0828873	Healthy	Sepsis_D(7)_All	90258.8	N-terminal kinase-like protein OS=Homo sapiens OX=9606 GN=SCYL1 PE=1 SV=1	0	444.796	921.351	243.222	407.521	395.3	168.385	44.2869	237.833	297.146	357.62	498.944	359.565	668.005	225.316	729.526	66.4474	421.104	76.3703	125.68	116.908	123.254	135.031	180.552	25.0524	368.308	194.497
Q12912	5	1	28.1921	0.603498	0.62176	2.04438	0.0820059	Healthy	Sepsis_D(7)_All	62806.2	Lymphoid-restricted membrane protein OS=Homo sapiens OX=9606 GN=LRMP PE=1 SV=3	0	0	0	676.196	848.358	71.0829	138.911	3.8436	134.499	143.402	53.9596	40.3253	850.805	359.963	42.8092	0	0	0	12.6558	34.0072	174.994	6.84546	19.8647	24.7029	0	55.4728	0.24193
P08637;O75015	5	1	28.2577	0.604837	0.622426	1.81551	0.0817648	Sepsis_D(7)_All	Healthy	29374.3	Low affinity immunoglobulin gamma Fc region receptor III-A OS=Homo sapiens OX=9606 GN=FCGR3A PE=1 SV=2	25.6262	25.3098	13.6262	57.2965	38.9722	22.8337	14.3965	37.5078	19.0702	2.24825	29.4411	35.2641	115.966	3.83371	0	9.69	0	51.0162	0	155.366	119.307	10.3392	8.74277	200.319	27.809	16.2624	9.49318
Q96MC5	5	1	21.4639	0.607051	0.622998	1.19596	0.0813688	Sepsis_D(7)_All	Healthy	23959.8	Uncharacterized protein C16orf45 OS=Homo sapiens OX=9606 GN=C16orf45 PE=1 SV=1	0	152.66	542.392	242.074	595.023	333.739	651.851	13.8506	165.392	191.072	464.101	362.491	359.125	569.973	230.309	6.19804	0	297.154	298.785	553.947	626.41	49.4499	185.66	806.133	281.715	419.949	360.412
O76021	5	1	28.2685	0.608803	0.622998	1.38648	0.0810578	Healthy	Sepsis_D(7)_All	55200.7	Ribosomal L1 domain-containing protein 1 OS=Homo sapiens OX=9606 GN=RSL1D1 PE=1 SV=3	0	363.785	5893.66	2283.79	5166.59	2277.46	5910.59	4369.66	2193.79	1418.58	2577.78	1937.98	1771.09	977.814	946.718	4779.6	715.52	2475.01	2012.17	4109.66	2965.91	3162.76	1172.78	4173.73	75.0174	2038.61	742.037
P20876;P20874	5	1	27.1537	0.628557	0.632715	1.37419	0.077689	Sepsis_D(7)_All	Healthy	166168	Gag-Pol polyprotein OS=Human immunodeficiency virus type 2 subtype A (isolate ST) OX=11721 GN=gag-pol PE=3 SV=3	305.112	119.286	467.695	47.4722	145.572	298.035	137.72	470.621	6.27311	238.96	6.63681	195.625	567.669	483.647	389.35	30.8256	751.173	26.4911	650.927	74.4383	215.955	709.228	215.683	187.689	288.889	146.339	284.736
O43252	5	1	30.6793	0.641312	0.635923	1.25311	0.0756438	Sepsis_D(7)_All	Healthy	71631.7	Bifunctional 3'-phosphoadenosine 5'-phosphosulfate synthase 1 OS=Homo sapiens OX=9606 GN=PAPSS1 PE=1 SV=2	0	27.0831	0	409.399	195.578	130.505	121.465	39.731	249.046	170.716	316.286	109.722	281.512	88.424	104.544	14.7644	619.201	23.0071	8.91562	366.86	405.228	9.50993	351.645	47.5876	0	102.532	12.3435
Q2VPA4	5	1	25.7983	0.64328	0.637031	1.03136	0.075337	Sepsis_D(7)_All	Healthy	64538.5	Complement component receptor 1-like protein OS=Homo sapiens OX=9606 GN=CR1L PE=1 SV=3	767.626	585.515	1602.25	909.632	1139.33	884.863	784.633	1226	476.037	695.267	586.488	720.099	814.338	869.663	1105.58	1199.77	1118.2	977.479	572.403	1147.92	1255.33	931.318	799.069	1264.25	1168.97	717.11	656.645
Q9H9J2	5	1	30.3564	0.662357	0.644461	2.25026	0.0724817	Sepsis_D(7)_All	Healthy	37877.6	39S ribosomal protein L44_ mitochondrial OS=Homo sapiens OX=9606 GN=MRPL44 PE=1 SV=1	74.7517	219.903	67.7765	0	0	0	0	141.08	0	0	9.84179	0	0	0	0	393.281	0	1280.87	0	0	0	0	0	0	159.885	0	82.2807
Q9BRA2	5	1	23.6046	0.665649	0.645324	1.45942	0.0720101	Healthy	Sepsis_D(7)_All	14226	Thioredoxin domain-containing protein 17 OS=Homo sapiens OX=9606 GN=TXNDC17 PE=1 SV=1	0	229.459	179.331	251.28	52.0206	21.8544	0	27.3755	50.9795	17.7039	112.841	106.463	37.9621	25.6959	35.0364	11.9061	0	0	0	24.3003	101.818	0	21.3727	14.5999	299.573	80.4094	94.8468
O95397	5	1	30.7841	0.676508	0.650249	13.5311	0.0704978	Healthy	Sepsis_D(7)_All	44109.1	Putative protein PLEKHA9 OS=Homo sapiens OX=9606 GN=PLEKHA8P1 PE=5 SV=1	0	0	0	784.745	198.195	12.993	0	0	0	0	42.1784	0	35.3916	6.55333	0	0	0	0	0	5.28635	27.105	0	0	0	4.8278	3.78263	0
Q8NFU3	5	1	40.2198	0.687841	0.655979	2.34	0.0689885	Sepsis_D(7)_All	Healthy	12587.3	Thiosulfate:glutathione sulfurtransferase OS=Homo sapiens OX=9606 GN=TSTD1 PE=1 SV=3	143.181	503.467	93.3897	122.25	34.1788	42.0555	4.43544	177.306	59.4467	40.0295	89.0764	365.011	293.185	489.182	34.7153	429.581	62.2481	1011.69	8.73025	7.22303	15.1299	16.1276	6.35846	17.2235	1101.79	306.917	597.932
Q9UEW8	5	1	29.7459	0.699505	0.65839	3.8336	0.0675065	Healthy	Sepsis_D(7)_All	59987.4	STE20/SPS1-related proline-alanine-rich protein kinase OS=Homo sapiens OX=9606 GN=STK39 PE=1 SV=3	0	0	0	2603.86	513.031	0	112.369	0	702.401	0	696.928	75.0695	6.53217	30.9354	27.686	0	0	0	0	207.759	327.488	0	159.664	62.1712	70.579	78.6744	0
P49662	5	1	25.5761	0.700123	0.65839	1.17241	0.06743	Sepsis_D(7)_All	Healthy	43832.6	Caspase-4 OS=Homo sapiens OX=9606 GN=CASP4 PE=1 SV=1	376.453	710.085	879.741	1203.13	1496.67	1522.79	2211.43	1030.07	629.391	5158.48	1601.05	1944.7	1246.67	554.442	1130.46	445.588	2972.93	689.607	2781.11	1715.52	1618.25	1224.66	5204.43	5090.36	490.044	1304.53	316.943
P53367	5	1	25.1478	0.714765	0.664412	2.21927	0.065674	Healthy	Sepsis_D(7)_All	41795.4	Arfaptin-1 OS=Homo sapiens OX=9606 GN=ARFIP1 PE=1 SV=2	103.455	290.183	561.486	76.5518	79.5207	71.8824	16.3032	79.4362	0	0	8.47628	100.184	70.2259	102.96	24.869	35.9359	15.6919	16.8585	188.138	31.7092	65.7012	65.7849	35.9658	21.2653	86.0513	48.5872	61.19
P32984;P20503;Q76RD8	5	1	33.5901	0.729556	0.668509	1.1369	0.0640093	Healthy	Sepsis_D(7)_All	88559.6	Ribonucleoside-diphosphate reductase large subunit OS=Variola virus (isolate Human/India/Ind3/1967) OX=587200 GN=I4L PE=2 SV=1	0	60.1384	86.0229	163.254	162.279	110.992	32.0355	0	172.256	603.697	144.138	237.238	145.796	100.527	28.2947	38.2036	0	154.262	0	8.86018	85.3252	0	458.104	256.252	0	386.497	35.9709
Q4G163	5	1	30.487	0.730374	0.66864	1.3458	0.0639204	Sepsis_D(7)_All	Healthy	79657	F-box only protein 43 OS=Homo sapiens OX=9606 GN=FBXO43 PE=1 SV=3	0	507.05	64.115	257.551	296.623	412.515	76.443	30.8537	18.0579	275.348	497.936	291.816	391.597	581.587	440.504	282.74	386.771	460.757	97.6869	22.1455	89.663	0	210.527	18.5358	0	379.75	283.145
P50750	5	1	33.3092	0.740443	0.674194	1.58418	0.062852	Healthy	Sepsis_D(7)_All	43176.8	Cyclin-dependent kinase 9 OS=Homo sapiens OX=9606 GN=CDK9 PE=1 SV=3	0	98.3046	52.3533	335.103	556.232	356.191	802.636	0	308.672	228.494	378.574	108.839	121.831	49.8299	134.595	0	0	520.629	94.8493	266.954	495.613	46.0612	323.578	164.581	0	219.927	12.3051
O43304	5	1	28.8909	0.753585	0.677915	1.11247	0.0615299	Sepsis_D(7)_All	Healthy	79740.2	SEC14-like protein 5 OS=Homo sapiens OX=9606 GN=SEC14L5 PE=2 SV=3	0	323.138	1518.92	437.262	976.89	2562.69	581.65	22.859	59.6761	50.3536	96.5465	264.703	319.073	8.51358	413.119	19.7209	0	8.91557	7060.84	315.375	511.864	1069.93	1096.42	0	423.412	386.391	361.25
O00459	5	1	29.5023	0.772802	0.685817	1.10138	0.0597401	Sepsis_D(7)_All	Healthy	81887.5	Phosphatidylinositol 3-kinase regulatory subunit beta OS=Homo sapiens OX=9606 GN=PIK3R2 PE=1 SV=2	0	8.46723	0	67.6963	97.2604	169.588	32.9979	148.616	298.57	137.412	72.8513	25.2649	111.903	22.4841	25.5673	32.8709	0	125.07	182.841	47.1253	357.188	456.646	210.188	5.98575	0	93.1747	29.422
Q96DF8	5	1	25.9721	0.77318	0.685867	1.0356	0.0597065	Healthy	Sepsis_D(7)_All	52625.2	Splicing factor ESS-2 homolog OS=Homo sapiens OX=9606 GN=ESS2 PE=1 SV=1	0	1397.39	1199.8	427.219	605.539	998.737	112.568	591.242	869.803	1312.06	765.657	1081.97	576.779	428.019	596.545	403.387	0	258.216	468.666	1658.9	829.33	516.714	882.421	1766.24	137.146	1049.81	915.516
O56266;Q9YX78;A8C8X3;P26114	5	1	31.3534	0.777931	0.686975	1.06586	0.0592904	Sepsis_D(7)_All	Healthy	86481	Polymerase basic protein 2 OS=Influenza A virus (strain A/Hong Kong/156/1997 H5N1 genotype Gs/Gd) OX=130763 GN=PB2 PE=3 SV=2	0	46.8688	449.94	303.487	336.953	149.167	204.465	549.319	135.576	164.373	444.484	373.263	386.665	351.273	178.466	249.063	0	159.775	27.7858	162.95	222.403	100.506	318	197.402	706.685	331.19	30.3416
Q13368	5	1	31.669	0.788562	0.689656	2.33405	0.0583956	Healthy	Sepsis_D(7)_All	66551.6	MAGUK p55 subfamily member 3 OS=Homo sapiens OX=9606 GN=MPP3 PE=1 SV=2	0	193.432	1516.96	49.5098	49.046	85.3392	0	49.7531	11.2795	0	42.5635	295.603	207.417	194.155	170.08	0	0	0	103.755	0	13.7151	173.066	0	0	19.459	16.6976	187.644
Q6NUM9	5	1	24.1287	0.79237	0.68994	1.90076	0.058087	Healthy	Sepsis_D(7)_All	67504	All-trans-retinol 13_14-reductase OS=Homo sapiens OX=9606 GN=RETSAT PE=1 SV=2	0	13.0853	10.0347	1158.56	35.0857	697.84	261.376	3.08346	69.3175	60.421	59.4302	23.4704	30.4938	18.8613	27.041	7.71033	14.2146	0.0184412	27.8579	67.1501	1295.63	40.4941	28.6993	338.683	23.7891	40.7265	20.6713
Q9EA38;P31345;Q2RF96;Q30NP1	5	1	23.8516	0.797247	0.690115	1.14205	0.057701	Healthy	Sepsis_D(7)_All	86295.6	Polymerase basic protein 2 OS=Influenza A virus (strain A/Swine/Colorado/1/1977 H3N2) OX=385645 GN=PB2 PE=3 SV=1	0	2669.58	4944.93	1363.64	1506.93	1618.39	1453.64	1618.47	1399.01	1804.1	1387.38	1651.11	1716.97	1765.6	1676.22	1060.64	0	1944.33	1689.41	1631.63	1502.39	1120.95	1526.78	1649.5	3327.99	1754.17	1952.53
P54646	5	1	23.0687	0.806603	0.692112	1.43133	0.0569889	Sepsis_D(7)_All	Healthy	62890	5'-AMP-activated protein kinase catalytic subunit alpha-2 OS=Homo sapiens OX=9606 GN=PRKAA2 PE=1 SV=2	0	0.0099611	176.121	57.5518	67.3514	39.8243	17.5939	7.03008	12.1085	8.56771	65.1949	70.9146	24.1742	19.8161	183.615	0	24.9827	0	5.40165	37.4401	1.05141	378.356	1.95776	16.6827	10.0135	85.2668	14.7579
P23470	5	1	24.7848	0.829253	0.699586	1.40027	0.0554172	Sepsis_D(7)_All	Healthy	163144	Receptor-type tyrosine-protein phosphatase gamma OS=Homo sapiens OX=9606 GN=PTPRG PE=1 SV=4	0	3064.09	503.716	1522.33	1107	2983.81	474.616	1049.39	3086.84	2350.93	1181.01	1450.14	1662.34	3467.21	2828.46	2811.91	0	3137.95	4634.7	1130.39	2281.36	3178.5	3212.54	777.527	0	1339.64	5333.38
Q8TE60	5	1	33.337	0.854431	0.707383	2.19985	0.0539161	Healthy	Sepsis_D(7)_All	139558	A disintegrin and metalloproteinase with thrombospondin motifs 18 OS=Homo sapiens OX=9606 GN=ADAMTS18 PE=1 SV=3	0	102.049	523.045	84.3686	68.9469	41.947	0	15.4774	12.5009	0	64.9252	73.5471	86.0721	51.6957	46.4404	0	0	0	11.1361	38.1052	63.7669	0	0	7.77795	87.727	38.8859	85.4956
P22155;P0DKA8	5	1	35.0974	0.872226	0.712576	1.1779	0.0530073	Healthy	Sepsis_D(7)_All	43456.9	Regulatory protein E2 OS=Human papillomavirus type 57 OX=333753 GN=E2 PE=3 SV=1	420.542	4426.39	11142.6	5805.24	6455.15	4394.28	7013.62	5754.15	4376.25	3282.71	3957.13	4226.8	3734.22	3589.32	3550.9	5949.3	525.851	4024.44	4930.16	5766.5	5024.66	7065.6	3273.1	6337.52	6004.83	4102.6	4531.61
P16050	5	1	27.4818	0.881912	0.71464	11.6877	0.0525646	Sepsis_D(7)_All	Healthy	75545.9	Arachidonate 15-lipoxygenase OS=Homo sapiens OX=9606 GN=ALOX15 PE=1 SV=3	0	3.26285	0	1.0548	8.78309	7.83144	13.5815	2.11024	8.41199	40.9863	4.47843	0.262201	61.8424	2.70327	0	0	100.598	0	0	0	55.7111	1464.19	4.39564	0	0	15.0116	0
Q8IXM3	5	1	31.0056	0.891246	0.718348	1.3439	0.052172	Healthy	Sepsis_D(7)_All	15439.8	39S ribosomal protein L41_ mitochondrial OS=Homo sapiens OX=9606 GN=MRPL41 PE=1 SV=1	0	187.45	35.6462	1068.87	1441.92	457.233	1461.74	65.5914	1044.85	315.002	175.165	144.525	156.404	406.634	105.694	129.585	3830.87	178.479	58.7615	198.385	1004.43	73.4449	504.459	116.735	67.4851	282.28	255.556
P35914	5	1	32.4197	0.906422	0.721781	1.07689	0.0516049	Healthy	Sepsis_D(7)_All	34816.4	Hydroxymethylglutaryl-CoA lyase_ mitochondrial OS=Homo sapiens OX=9606 GN=HMGCL PE=1 SV=2	3648.39	1602.74	614.354	3970.36	3339.85	2578.76	2203.39	3904.74	7848.81	4202.55	3533.17	2082.64	2526.89	1933.6	2837.96	3895.53	967.27	5314.84	1142.26	2784	3807.51	3996.45	7085.75	4167.21	4074.76	2059.91	1327.35
Q9BRK5	5	1	23.7621	0.907148	0.721851	1.14304	0.0515799	Sepsis_D(7)_All	Healthy	41920.9	45 kDa calcium-binding protein OS=Homo sapiens OX=9606 GN=SDF4 PE=1 SV=1	0	3.31318	26.2437	11.1819	0	0	1.19604	0	0	0	5.45118	7.08371	0	0	0	0	0	0	0	2.5407	1.42598	52.9694	0.95429	6.92747	4.13392	0	0
Q9NPH0	5	1	33.2605	0.913877	0.723841	1.25273	0.0513581	Healthy	Sepsis_D(7)_All	49399.8	Lysophosphatidic acid phosphatase type 6 OS=Homo sapiens OX=9606 GN=ACP6 PE=1 SV=3	0	193.216	130.469	114.168	173.172	286.68	372.641	148.923	116.337	374.895	226.922	202.937	101.862	120.998	291.462	156.345	46.6163	192.643	59.4029	52.034	156.468	115.92	250.486	57.8622	0	262.402	298.259
Q86Y82	5	1	24.8814	0.914438	0.723841	1.06719	0.0513404	Healthy	Sepsis_D(7)_All	31756	Syntaxin-12 OS=Homo sapiens OX=9606 GN=STX12 PE=1 SV=1	0	0	572.46	86.7059	246.065	80.5575	203.073	0	121.021	211.945	71.5239	334.786	178.692	131.569	488.793	418.754	0	202.353	0	11.8176	23.6501	0	157.445	87.6096	0	81.2203	236.003
O43422	5	1	27.0904	0.929417	0.727496	1.3509	0.0509107	Healthy	Sepsis_D(7)_All	88844.7	52 kDa repressor of the inhibitor of the protein kinase OS=Homo sapiens OX=9606 GN=THAP12 PE=1 SV=2	0	4135.63	0	2670.01	841.181	788.914	307.264	153.132	1310.77	1311.29	2721.84	672.661	231.554	1007.04	619.087	526.367	0	98.2833	3243.61	590.039	2213.7	0	243.056	421.185	319.047	1587.3	0
P0CB33	5	1	24.5678	0.94088	0.729887	1.17083	0.0506383	Healthy	Sepsis_D(7)_All	49162.3	Putative zinc finger protein 735 OS=Homo sapiens OX=9606 GN=ZNF735 PE=5 SV=1	151.606	75.0536	349.233	249.641	200.556	126.877	147.328	206.105	103.805	0	162.432	96.7895	90.1416	72.1861	133.635	215.923	0	117.827	96.9582	148	197.22	253.484	44.5488	116.527	162.796	177.513	251.981
Q96GX9	5	1	24.5258	0.967805	0.734758	7.29645	0.050189	Sepsis_D(7)_All	Healthy	27752.6	Methylthioribulose-1-phosphate dehydratase OS=Homo sapiens OX=9606 GN=APIP PE=1 SV=1	0	82.3661	0	5.16774	3.96251	0	11.5964	0	0	0	0	10.0533	0	419.523	0	827.154	0	0	0	0	0	0	0	0	22.0283	0	0
Q9NS61	5	2	23.6775	0.00121913	0.136851	6.27824	0.952291	Sepsis_D(7)_All	Healthy	31249	Kv channel-interacting protein 2 OS=Homo sapiens OX=9606 GN=KCNIP2 PE=1 SV=3	26.4229	47.123	71.7342	22.8464	3.27905	34.1058	3.89805	20.4746	6.02068	0	143.623	226.797	205.655	102.447	120.244	39.5495	9.19263	19.7962	200.31	62.7801	78.023	21.3356	8.01541	273.575	200.604	181.225	624.641
P63172	5	2	25.3247	0.0318285	0.392522	2.82302	0.61915	Sepsis_D(7)_All	Healthy	12680.2	Dynein light chain Tctex-type 1 OS=Homo sapiens OX=9606 GN=DYNLT1 PE=1 SV=1	0	1005.25	1340.32	559.511	430.723	1446.45	470.828	937.527	798.144	384.06	3150.73	2069.86	2044.14	2503.07	4338.75	1227.86	89.6973	766.301	1233.51	2869.2	622.42	1022.52	566.575	1923.69	3444.29	3262.53	4248
P08397	5	2	36.154	0.0617655	0.45118	3.36828	0.494842	Sepsis_D(7)_All	Healthy	39558.2	Porphobilinogen deaminase OS=Homo sapiens OX=9606 GN=HMBS PE=1 SV=2	0	716.746	16.7298	709.156	752.239	451.073	110.387	177.653	303.345	140.412	1489.47	555.578	160.685	257.86	341.846	684.235	540.326	1255.41	10352.5	292.033	1048.8	553.288	279.964	241.788	20.9324	956.033	310.451
Q5CZ79;Q4UJ75;Q5SQ80;Q5VUR7;Q5TYW2	5	2	28.2677	0.0742339	0.486379	1.41145	0.458214	Healthy	Sepsis_D(7)_All	94821.2	Ankyrin repeat domain-containing protein 20B OS=Homo sapiens OX=9606 GN=ANKRD20A8P PE=2 SV=2	6168.26	2851.88	5314.18	12818.8	12465.4	8757.07	14130.1	3921.42	9651.55	22778	8106.56	2320.87	2373.49	1257	4127.41	3260.77	3583.75	3032.39	1974.13	10670	22156.9	5496.77	23451	20163.8	3352.36	2077.41	1661.81
Q8IYD1	5	2	19.3454	0.118024	0.503619	2.05542	0.364068	Healthy	Sepsis_D(7)_All	69510.6	Eukaryotic peptide chain release factor GTP-binding subunit ERF3B OS=Homo sapiens OX=9606 GN=GSPT2 PE=1 SV=2	0	33.6933	0.921247	71.0948	150.382	220.298	151.069	4.82093	39.0077	80.3851	50.9322	39.9411	35.8135	5.60416	0	0.696289	0	2.82114	0	23.3437	28.176	0	188.475	0	30.6836	215.208	0
P13727	5	2	35.7447	0.137079	0.503619	8.40057	0.333679	Sepsis_D(7)_All	Healthy	25889.9	Bone marrow proteoglycan OS=Homo sapiens OX=9606 GN=PRG2 PE=1 SV=2	191.616	143.651	1606.2	111.611	167.076	99.5094	314.199	365.785	35.8734	33.2388	278.03	262.564	1123.67	583.146	167.228	584.966	37.1446	1042.92	230.502	557.335	279.971	37209.5	52.086	74.519	665.463	243.504	432.242
P02750	5	2	24.7522	0.137874	0.503619	3.57314	0.332509	Sepsis_D(7)_All	Healthy	38406.1	Leucine-rich alpha-2-glycoprotein OS=Homo sapiens OX=9606 GN=LRG1 PE=1 SV=2	0	16.7565	46.2252	82.467	49.0254	47.5325	46.1915	8.14606	35.9541	34.8552	113.36	142.179	555.653	45.5498	24.152	110.482	0	132.985	211.978	75.0425	15.1515	16.169	53.735	46.5204	21.3445	242.486	423.427
P14770	5	2	39.553	0.180531	0.503619	1.32049	0.278655	Healthy	Sepsis_D(7)_All	19559.4	Platelet glycoprotein IX OS=Homo sapiens OX=9606 GN=GP9 PE=1 SV=3	208.826	615.618	910.469	182.51	200.88	316.591	580.703	687.042	473.259	525.997	126.707	336.27	461.312	568.725	128.669	675.052	189.288	955.747	109.983	127.455	175.748	183.135	355.898	413.802	644.079	299.411	301.923
P56377	5	2	42.053	0.213586	0.504248	1.36348	0.246037	Healthy	Sepsis_D(7)_All	18842.9	AP-1 complex subunit sigma-2 OS=Homo sapiens OX=9606 GN=AP1S2 PE=1 SV=1	0	114.745	3095.88	277.502	411.76	325.054	319.854	284.389	207.157	255.516	288.272	461.532	665.264	388.632	387.869	407.696	622.137	314.103	193.513	268.148	251.993	377.775	230.5	157.151	452.95	611.803	518.616
Q9UFC0	5	2	26.5041	0.226926	0.504248	1.36428	0.234538	Sepsis_D(7)_All	Healthy	72115.9	Leucine-rich repeat and WD repeat-containing protein 1 OS=Homo sapiens OX=9606 GN=LRWD1 PE=1 SV=2	41.1301	5.54177	0	185.164	73.9346	379.943	0	6.62739	405.948	0	110.562	265.71	30.9056	20.2791	468.569	24.1869	0	396.732	0	289.536	326.067	20.2015	392.395	73.2435	42.7005	80.0647	6.07517
P25815	5	2	40.5156	0.271026	0.510263	1.25864	0.201781	Sepsis_D(7)_All	Healthy	10457	Protein S100-P OS=Homo sapiens OX=9606 GN=S100P PE=1 SV=2	90.6213	661.752	506.122	537.814	1034.98	788.989	808.203	770.641	466.416	775.847	1043.04	950.349	1049.26	778.91	684.065	863.365	431.913	1167.95	732.356	637.371	482.288	364.567	532.586	1551.61	215.941	829.5	1467.53
P22162	5	2	24.8659	0.311192	0.515808	1.15638	0.177462	Sepsis_D(7)_All	Healthy	57924.2	Major capsid protein L1 OS=Human papillomavirus type 57 OX=333753 GN=L1 PE=3 SV=1	729.488	236.313	380.679	309.952	363.119	45.9556	212.966	1362.41	168.533	115.307	208.879	301.691	286.68	388.292	873.286	1171.07	457.522	433.579	300.229	249.773	187.392	1244.69	251.832	218.704	732.64	256.013	153.111
O75122	5	2	24.8012	0.326862	0.520039	13.8886	0.169103	Healthy	Sepsis_D(7)_All	141862	CLIP-associating protein 2 OS=Homo sapiens OX=9606 GN=CLASP2 PE=1 SV=3	3.6185	125.801	1671.4	14.4772	116.184	2.36011	0	0	5.85931	0	8.02622	12.7281	0	5.97427	0	4.23649	0	29.4997	0	1.79667	1.96514	0	0	3.83696	87.9939	37.9395	43.4264
P40306	5	2	28.7488	0.362302	0.532712	1.08534	0.152134	Sepsis_D(7)_All	Healthy	29221.5	Proteasome subunit beta type-10 OS=Homo sapiens OX=9606 GN=PSMB10 PE=1 SV=1	371.148	566.437	375.048	294.426	198.658	618.606	283.465	555.76	25.8992	247.923	319.148	355.567	329.347	395.968	124.402	441.212	284.287	304.154	500.575	361.786	316.496	638.254	309.794	348.456	886.857	235.042	375.405
Q5T200	5	2	25.4079	0.376179	0.536797	1.73111	0.146134	Sepsis_D(7)_All	Healthy	197320	Zinc finger CCCH domain-containing protein 13 OS=Homo sapiens OX=9606 GN=ZC3H13 PE=1 SV=1	0	5.77745	817.78	0.0276409	8.68885	13.0535	363.766	0	0	718.098	5.3216	141.585	122.521	10.3762	419.157	43.8453	1343.84	707.784	1704.31	0.345583	0	0	349.153	0	781.32	0	41.9476
Q96D96	5	2	38.2443	0.380241	0.538945	1.95623	0.144441	Healthy	Sepsis_D(7)_All	31797.4	Voltage-gated hydrogen channel 1 OS=Homo sapiens OX=9606 GN=HVCN1 PE=1 SV=1	87.1719	14.8679	373.017	500.089	54.3239	83.7799	57.3058	211.494	10.9121	2.58231	1.91055	64.8485	257.332	14.1864	141.711	93.6123	0	40.6921	33.4727	53.9946	75.9089	182.375	0	28.5485	54.817	45.8339	123.512
Q9NX40	5	2	26.7832	0.485493	0.575917	1.24012	0.108638	Healthy	Sepsis_D(7)_All	27797.3	OCIA domain-containing protein 1 OS=Homo sapiens OX=9606 GN=OCIAD1 PE=1 SV=1	0	18.1291	1889.06	141.415	104.787	41.3892	57.8896	15.2954	42.4313	69.0772	100.08	26.8118	15.7269	1.74197	11.8335	9.98466	58.0192	18.4361	14.4662	14.2485	45.2913	0	43.0731	6.14778	2307.06	40.7793	548.159
Q86YW5	5	2	50.6835	0.516232	0.586558	1.11345	0.100565	Sepsis_D(7)_All	Healthy	33077.8	Trem-like transcript 1 protein OS=Homo sapiens OX=9606 GN=TREML1 PE=1 SV=2	7921.13	9226.78	17839	6564.58	8166.62	9368.22	13595.8	13211.8	11442.2	17984.9	8414.92	9238.64	16332.2	18107.9	9762.88	16603.9	22517.2	16343.8	12834.2	6996.32	7187.71	13250.9	14732.2	18479.2	11916	8145.46	7423.48
P26358	5	2	24.2816	0.517564	0.586923	9.32254	0.100235	Sepsis_D(7)_All	Healthy	185504	DNA (cytosine-5)-methyltransferase 1 OS=Homo sapiens OX=9606 GN=DNMT1 PE=1 SV=2	0	3.24473	12.3436	1.88979	0.678118	0.495598	3.96233	69.8989	0.587513	1.40574	1.94416	2.60494	3.80561	7.28715	0.639995	187.113	1037.92	243.24	0	0.576399	0.97036	0.475243	0.655628	1.99287	5.98302	1.51568	1.04651
Q9H9Q2	5	2	26.0437	0.526083	0.589647	1.10131	0.098163	Healthy	Sepsis_D(7)_All	29907.1	COP9 signalosome complex subunit 7b OS=Homo sapiens OX=9606 GN=COPS7B PE=1 SV=1	1563.47	827.6	6012.34	3107.79	2556.77	1798.58	1224.32	1533.24	2631.1	2537.83	1867.06	1696.36	1897.03	2039.59	1454.51	302.324	1229	3340.08	1188.54	2633.21	4316.79	2149.9	3009	2498.53	4952.57	1988.04	164.756
Q92622	5	2	25.1354	0.556745	0.602617	1.21449	0.0912135	Sepsis_D(7)_All	Healthy	110333	Run domain Beclin-1-interacting and cysteine-rich domain-containing protein OS=Homo sapiens OX=9606 GN=RUBCN PE=1 SV=4	876.076	318.529	1176.8	654.072	690.997	1387.35	794.32	601.257	1010.29	1439.18	532.13	344.816	887.382	816.699	1051.29	457.136	1023.7	878.061	4048.92	1067.22	1090.73	654.079	1052.68	1524.2	1285.29	828.152	933.582
Q9H792	5	2	22.8814	0.565291	0.608447	1.07095	0.0894105	Sepsis_D(7)_All	Healthy	195160	Inactive tyrosine-protein kinase PEAK1 OS=Homo sapiens OX=9606 GN=PEAK1 PE=1 SV=4	1526.74	2222.05	3500.31	660.001	311.984	294.499	2017.19	2287.19	205.643	456.334	400.74	1139.18	1443.32	1731.9	1002.79	1809.72	3874.22	683.877	1812.13	944.135	467.857	3269.24	193.695	339.434	1626.19	1238.65	2568.44
P35754	5	2	44.0488	0.691004	0.656689	1.40133	0.0685794	Healthy	Sepsis_D(7)_All	12060.9	Glutaredoxin-1 OS=Homo sapiens OX=9606 GN=GLRX PE=1 SV=2	283.942	707.765	756.992	210.472	154.369	36.4846	593.833	92.9235	46.6915	452.816	108.216	178.749	226.324	277.173	79.564	136.128	510.592	96.3407	266.416	133.562	129.124	359.246	71.808	127.897	355.64	147.156	843.416
Q7Z3V5	5	2	26.2778	0.745624	0.676051	5.28591	0.0623211	Sepsis_D(7)_All	Healthy	73244.7	Zinc finger protein 571 OS=Homo sapiens OX=9606 GN=ZNF571 PE=2 SV=3	0	27.7213	8.43372	31.6485	70.4157	6.02125	24.4194	7.49802	79.8952	20.4136	22.8049	75.5437	145.237	45.9273	62.0202	0	0.00964435	10.7745	0	48.2194	5.23282	0	22.3043	38.0871	1402.11	120.366	485.706
Q9BXL7	5	2	24.8589	0.831068	0.700543	1.20521	0.0553004	Healthy	Sepsis_D(7)_All	134596	Caspase recruitment domain-containing protein 11 OS=Homo sapiens OX=9606 GN=CARD11 PE=1 SV=3	0	151.679	175.504	206.346	170.094	157.751	117.898	216.383	400.412	271.933	97.5059	41.1107	317.463	49.069	147.147	111.343	0.645583	26.1795	84.499	380.372	339.03	184.672	107.841	307.472	77.9435	271.158	91.4517
Q13330	5	2	22.6403	0.831759	0.700543	2.18589	0.0552563	Healthy	Sepsis_D(7)_All	81470.6	Metastasis-associated protein MTA1 OS=Homo sapiens OX=9606 GN=MTA1 PE=1 SV=2	0	2150.93	6938.27	6531.57	10939.4	3450.23	10906.4	1925.91	1705.64	2527.26	2925.6	1775.05	1727.6	1277.25	1572.6	2095.36	648.223	1141.05	1824.29	3101.66	1798.16	2687.31	1768.78	5241.12	2946.63	1562.18	2518.46
P20839	5	2	24.3585	0.843832	0.704761	1.88094	0.0545169	Sepsis_D(7)_All	Healthy	55805.1	Inosine-5'-monophosphate dehydrogenase 1 OS=Homo sapiens OX=9606 GN=IMPDH1 PE=1 SV=2	29.8898	1191.12	975.16	33.1359	21.9189	39.9643	118.446	263.748	11.004	17.9135	8.49832	38.7592	81.5084	245.593	54.4334	62.7797	5406.34	15.1858	545.482	42.568	22.8057	857.113	0.50602	1.95727	111.356	31.6013	1114.39
O14879	5	2	26.0163	0.928958	0.727496	3.56122	0.0509227	Healthy	Sepsis_D(7)_All	56726.2	Interferon-induced protein with tetratricopeptide repeats 3 OS=Homo sapiens OX=9606 GN=IFIT3 PE=1 SV=1	0	263.148	0	9.85276	2.87434	325.805	36.6642	5.06039	7.66149	156.261	17.0055	44.9343	5.16409	18.2659	80.2756	4.59038	0	0.274374	17.8416	19.7588	8.36517	18.9497	67.6514	27.8029	8.31354	10.553	35.6433
P54750	5	2	30.9662	0.98559	0.737868	1.2016	0.0500378	Healthy	Sepsis_D(7)_All	61480.2	Calcium/calmodulin-dependent 3'_5'-cyclic nucleotide phosphodiesterase 1A OS=Homo sapiens OX=9606 GN=PDE1A PE=2 SV=2	0	343.296	599.287	1457.21	1403.84	1651.64	1676.72	228.15	706.671	579.597	6362.4	171.904	210.267	282.148	300.268	166.634	464.867	410.75	413.493	519.158	1039.4	228.938	610.151	485.177	86.469	271.17	209.578
Q9UPV9	5	2	25.3485	0.992999	0.740914	1.10984	0.0500089	Healthy	Sepsis_D(7)_All	107009	Trafficking kinesin-binding protein 1 OS=Homo sapiens OX=9606 GN=TRAK1 PE=1 SV=1	497.313	2005.5	1018.34	3794.56	2783.61	3023.58	3769.89	3380.14	3559.17	2794.42	2455.27	1438.07	2061.3	2179.84	3510.08	2238.49	1690.53	2803.96	1850.24	2857.58	3257.72	2922.41	3268.44	2686.25	2691.44	1271.93	1601.74
O60762	5	2	33.8747	0.995888	0.741291	1.33102	0.0500031	Healthy	Sepsis_D(7)_All	29691.3	Dolichol-phosphate mannosyltransferase subunit 1 OS=Homo sapiens OX=9606 GN=DPM1 PE=1 SV=1	0	43.4554	408.381	289.031	328.917	208.493	258.27	113.523	312.808	107.321	349.863	122.376	143.741	116.879	115.391	226.737	64.6841	229.696	87.6586	217.754	244.916	225.425	202.615	93.6886	0	142.603	60.0721
Q9Y3E0	5	3	30.3698	0.15148	0.503619	1.36556	0.313543	Sepsis_D(7)_All	Healthy	15425.7	Vesicle transport protein GOT1B OS=Homo sapiens OX=9606 GN=GOLT1B PE=1 SV=1	82.4569	299.296	1832.18	974.717	1907.6	2499.9	2570.96	3538.07	3275.92	1905.05	1069.39	1766.08	4277.03	4120.1	3408.51	5657.43	2574.4	4488.97	2012.3	1735.45	2136.6	2869.49	2334.07	2354.65	552.42	1921.86	564.611
Q9Y3Q8	5	3	30.1038	0.43508	0.556903	1.04532	0.12402	Sepsis_D(7)_All	Healthy	41083.1	TSC22 domain family protein 4 OS=Homo sapiens OX=9606 GN=TSC22D4 PE=1 SV=2	0	422.407	59.8597	965.818	785.254	783.214	669.297	717.308	759.382	923.281	825.627	557.48	798.585	364.976	708.131	772.603	53.9537	1866.5	632.803	521.017	891.865	411.736	944.263	545.104	248.004	643.826	28.2817
O75069	5	3	29.0997	0.763022	0.682079	1.02269	0.06063	Healthy	Sepsis_D(7)_All	77733.8	Transmembrane and coiled-coil domains protein 2 OS=Homo sapiens OX=9606 GN=TMCC2 PE=1 SV=3	260.247	339.536	351.473	342.948	118.19	162.751	79.4295	225.685	133.765	51.4288	106.213	141.943	160.848	151.825	169.664	185.795	369.865	207.429	760.647	149.075	138.088	159.321	29.6986	57.3694	304.008	108.198	233.372
P62249	5	4	27.1578	0.190881	0.503619	1.43366	0.267738	Healthy	Sepsis_D(7)_All	16559.4	40S ribosomal protein S16 OS=Homo sapiens OX=9606 GN=RPS16 PE=1 SV=2	464.138	754.674	2432.68	491.779	562.574	349.786	1812.62	933.097	538.016	280.679	351.793	399.511	357.277	304.753	506.391	1226.21	889.151	351.766	737.835	363.332	445.324	2472.81	285.534	364.596	538.463	344.505	282.221
O00442	6	1	33.0098	6.22285e-05	0.041929	7.66994	0.99755	Sepsis_D(7)_All	Healthy	39850.1	RNA 3'-terminal phosphate cyclase OS=Homo sapiens OX=9606 GN=RTCA PE=1 SV=1	55.0188	58.2284	43.5057	71.7631	40.3688	129.135	117.839	117.234	25.5117	41.7997	912.476	615.775	643.826	418.686	358.323	74.6211	738.81	98.9315	937.193	1138.15	111.675	94.4961	43.9027	1235.65	290.693	571.122	848.171
Q15042	6	1	32.3138	0.00255541	0.163982	6.45701	0.91534	Sepsis_D(7)_All	Healthy	111664	Rab3 GTPase-activating protein catalytic subunit OS=Homo sapiens OX=9606 GN=RAB3GAP1 PE=1 SV=3	0	1792.92	1005.09	126.442	11.9407	4058.24	22.6474	493.505	982.555	0	3489.04	7034.41	5339.61	9007.59	11460.5	1000.26	1618.17	8937.2	654.568	1037.66	80.1647	20.134	1823.55	3916.39	8499.83	11657.5	17654.1
O95490	6	1	30.3985	0.0151237	0.330056	19.1136	0.737649	Sepsis_D(7)_All	Healthy	165573	Adhesion G protein-coupled receptor L2 OS=Homo sapiens OX=9606 GN=ADGRL2 PE=1 SV=2	0	0	0	0	0	70.2603	0	0	0	0	73.5483	58.2748	0	19.2818	64.1435	0	0	0.124842	0	99.4287	8.64655	0	0	200.075	63.2955	122.052	1574.1
Q6Q788	6	1	38.5644	0.0229331	0.367625	9.0273	0.674466	Sepsis_D(7)_All	Healthy	41269.7	Apolipoprotein A-V OS=Homo sapiens OX=9606 GN=APOA5 PE=1 SV=1	0	29.5651	0	45.3907	0	5.026	0	0	0	0	226.908	83.5524	224.946	66.8013	67.4281	0	0	16.9747	0	16.9162	5.49487	0	5.74588	41.6254	0	298.753	172.287
Q96L92	6	1	34.6856	0.0292367	0.390087	1.54996	0.633927	Sepsis_D(7)_All	Healthy	61892.6	Sorting nexin-27 OS=Homo sapiens OX=9606 GN=SNX27 PE=1 SV=2	0	448.079	32.3101	224.571	179.684	208.476	29.8916	295.417	116.07	49.2825	260.01	228.812	191.251	176.376	308.76	221.845	177.139	226.608	204.312	187.808	397.4	222.843	54.5614	148.306	296.345	353.334	517.433
P20718	6	1	41.3848	0.0297639	0.39131	1.50856	0.630842	Sepsis_D(7)_All	Healthy	27714.2	Granzyme H OS=Homo sapiens OX=9606 GN=GZMH PE=1 SV=1	351.718	237.595	126.507	268.34	203.596	330.377	241.568	442.519	239.97	169.343	205.084	346.672	426.008	221.977	343.273	434.972	285.509	298.292	727.427	337.144	317.206	677.638	150.63	360.344	473.048	318.604	773.594
Q6PIF6	6	1	30.1485	0.0318951	0.392522	1.69461	0.618783	Sepsis_D(7)_All	Healthy	243767	Unconventional myosin-VIIb OS=Homo sapiens OX=9606 GN=MYO7B PE=1 SV=2	0	659.419	7.99919	100.512	250.909	259.051	605.534	313.572	148.357	170.895	140.063	520.355	415.927	625.301	312.675	372.57	194.665	379.734	738.233	217.334	163.868	353.939	231.439	151.298	899.558	525.268	1006.69
P59901	6	1	32.2937	0.0328776	0.394424	17.19	0.61343	Sepsis_D(7)_All	Healthy	55678	Leukocyte immunoglobulin-like receptor subfamily A member 4 OS=Homo sapiens OX=9606 GN=LILRA4 PE=1 SV=2	0	0	0	0	0	8.95068	0	0	0	0	10.7849	19.1871	42.3559	63.4533	9.81169	0	0	0	62.7676	7.2883	0	0.4554	0	0	0	45.462	0
Q13395	6	1	32.6521	0.0368026	0.406232	1.54247	0.593217	Sepsis_D(7)_All	Healthy	183956	Probable methyltransferase TARBP1 OS=Homo sapiens OX=9606 GN=TARBP1 PE=1 SV=1	339.258	579.564	484.345	192.096	71.6017	291.327	40.345	491.973	12.5919	153.022	308.579	446.048	620.363	216.179	850.076	603.586	807.485	203.784	242.125	226.937	215.266	375.575	144.3	174.354	578.646	528.225	423.368
O43768	6	1	33.8286	0.0372294	0.406232	1.79145	0.591123	Sepsis_D(7)_All	Healthy	13389	Alpha-endosulfine OS=Homo sapiens OX=9606 GN=ENSA PE=1 SV=1	408.588	24.2024	0	0.731867	0	0	231.468	0	0	0	2.29226	105.413	26.2886	12.0718	44.5809	38.3863	298.514	0	611.625	17.8004	4.51745	362.336	12.4658	0	426.065	4.08219	58.762
Q6GMR7	6	1	29.259	0.0424291	0.418877	5.53925	0.56704	Healthy	Sepsis_D(7)_All	58873.9	Fatty-acid amide hydrolase 2 OS=Homo sapiens OX=9606 GN=FAAH2 PE=2 SV=1	0	9.42872	71.2295	174.699	352.875	61.8483	214.166	0	13.1251	67.348	59.8262	6.15604	20.5211	13.4533	0	0	0	3.45554	14.3542	0	81.2197	0	70.7816	0	0	19.0203	7.28526
Q9BYG3	6	1	30.543	0.0439068	0.420147	1.69407	0.560635	Healthy	Sepsis_D(7)_All	34393.3	MKI67 FHA domain-interacting nucleolar phosphoprotein OS=Homo sapiens OX=9606 GN=NIFK PE=1 SV=1	284.322	378.323	735.405	167.75	164.259	150.678	687.527	332.091	169.651	449.709	40.8636	221.038	198.444	239.163	72.9977	315.67	88.2726	320.382	151.327	108.337	295.809	130.595	288.593	142.581	441.964	212.298	263.711
Q8N108	6	1	28.231	0.0462372	0.435723	28.7263	0.550886	Sepsis_D(7)_All	Healthy	58325.5	Mesoderm induction early response protein 1 OS=Homo sapiens OX=9606 GN=MIER1 PE=1 SV=2	0	0	0	0	0	0	0	17.2468	0	0	15.0449	226.005	127.059	9.82571	17.502	0	0	22.1302	0	402.492	0	0	0	0	0	22.185	0
P15291	6	1	29.9246	0.0589569	0.445281	1.15525	0.503999	Sepsis_D(7)_All	Healthy	44319.5	Beta-1_4-galactosyltransferase 1 OS=Homo sapiens OX=9606 GN=B4GALT1 PE=1 SV=5	8346.47	8159.38	10724.1	6637.88	8044.42	7979.59	8858.58	11004.4	8263.51	7588.35	7762.8	7956.88	9399.93	6872.97	11187.4	9997.83	12389.5	11950.4	13197.5	9134.77	9307.51	9871.55	9115.3	11277.6	12059.6	7794.88	8848.2
Q15118	6	1	29.5983	0.0667386	0.470419	1.96382	0.479497	Healthy	Sepsis_D(7)_All	49472.4	[Pyruvate dehydrogenase (acetyl-transferring)] kinase isozyme 1_ mitochondrial OS=Homo sapiens OX=9606 GN=PDK1 PE=1 SV=1	689.815	783.882	1532.62	1167.03	1133.16	571.819	1040.21	947.79	665.005	295.928	483.825	453.175	377.766	22.7117	626.279	740.238	0	219.84	266.546	736.295	795.576	585.423	340.845	573.471	812.11	362.536	244.768
Q9C0H6	6	1	29.7024	0.0672872	0.472265	1.30692	0.477868	Healthy	Sepsis_D(7)_All	81158.1	Kelch-like protein 4 OS=Homo sapiens OX=9606 GN=KLHL4 PE=1 SV=2	5359.09	10896	12423.2	6740.88	5172.83	7024.09	6031.06	8401.45	6853.78	8136.94	5123.73	6925.04	6819.07	2618.51	6040.5	6974.81	1415.48	4503.51	5143.54	5819.17	6322.63	8318.04	6084.99	8855.93	8351.96	6026.27	4867.2
Q9Y616	6	1	37.5928	0.0815604	0.495908	1.51672	0.439242	Sepsis_D(7)_All	Healthy	68907.4	Interleukin-1 receptor-associated kinase 3 OS=Homo sapiens OX=9606 GN=IRAK3 PE=1 SV=2	544.735	145.805	346.844	226.621	574.831	557.261	603.907	47.9497	178.882	127.386	465.633	641.651	344.653	299.22	355.843	612.155	280.149	668.898	602.03	572.552	331.895	717.914	354.207	1337.24	183.756	790.549	90.2701
Q08477	6	1	34.9646	0.0877606	0.495908	2.72189	0.424398	Sepsis_D(7)_All	Healthy	60702.3	Docosahexaenoic acid omega-hydroxylase CYP4F3 OS=Homo sapiens OX=9606 GN=CYP4F3 PE=1 SV=2	0	173.363	1.28588	109.746	142.847	183.789	84.5885	82.7048	98.2835	217.631	312.861	219.244	158.93	288.881	152.984	23.475	41.9827	211.048	2317.3	168.339	275.803	117.849	34.3022	139.007	14.4083	229.94	356.933
Q9NR45	6	1	35.8692	0.0972589	0.501202	2.1581	0.403501	Healthy	Sepsis_D(7)_All	40763.8	Sialic acid synthase OS=Homo sapiens OX=9606 GN=NANS PE=1 SV=2	15467.6	11469.3	1141.43	20669.2	17297	3643.05	11229.3	680.818	17434.2	14991.4	11662.7	8162.47	4268.61	49.6723	3633.96	1958.52	75.6073	5705.8	822.392	2697.42	4781.59	2406.16	14255.8	5922.79	17200.1	4394.52	1821.68
Q6ZN84	6	1	33.0412	0.100462	0.502602	6.53305	0.3969	Sepsis_D(7)_All	Healthy	76825	Coiled-coil domain-containing protein 81 OS=Homo sapiens OX=9606 GN=CCDC81 PE=2 SV=2	22.4047	61.48	5.99716	5.66866	3.51996	20.0771	18.6131	52.4338	1.57311	0.694927	94.5338	146.925	141.51	43.0146	18.2022	7.04321	0	15.7577	57.1136	83.4826	12.4327	0.00809568	5.43293	277.361	130.579	187.961	916.165
P10124	6	1	44.1259	0.112268	0.503619	1.47227	0.374253	Sepsis_D(7)_All	Healthy	17822.9	Serglycin OS=Homo sapiens OX=9606 GN=SRGN PE=1 SV=3	952.553	847.974	121.606	456.457	422.303	1056.36	826.458	956.454	370.21	751.562	770.191	1362.7	1203.88	1046.54	1467.78	612.331	1228.01	96.5417	1174.84	952.081	769.063	845.517	776.893	1062.81	807.556	1191.7	1555.75
Q6UXV4	6	1	30.4854	0.112456	0.503619	1.60167	0.373913	Healthy	Sepsis_D(7)_All	29330.1	MICOS complex subunit MIC27 OS=Homo sapiens OX=9606 GN=APOOL PE=1 SV=1	628.363	319.411	2425.37	957.724	1097.76	575.421	906.374	2343.38	936.942	1138.95	256.555	335.028	589.92	4.27268	830.506	1132.58	849.007	185.47	389.488	708.4	861.221	690.9	983.859	758.726	2724.63	401.463	323.213
Q9UBQ0	6	1	36.5938	0.121686	0.503619	1.22886	0.357848	Sepsis_D(7)_All	Healthy	20676.8	Vacuolar protein sorting-associated protein 29 OS=Homo sapiens OX=9606 GN=VPS29 PE=1 SV=1	2723.23	4178.53	5005.23	1593.51	1692.82	1981.12	1707.62	3533.72	2555.38	1536.73	1829.16	3332.76	3003.23	2929.79	3537.58	2754.98	7438.64	2863.27	3621.27	2652.27	3114.11	2681.69	1966.69	3298.38	3466.05	2051.61	4834.92
P05664	6	1	31.4003	0.12712	0.503619	1.3871	0.348969	Sepsis_D(7)_All	Healthy	130004	DNA polymerase OS=Human adenovirus B serotype 7 OX=10519 GN=POL PE=3 SV=1	668.286	1067.34	2861.32	461.6	10.51	738.861	5.15431	665.97	375.055	7.54831	830.953	1327.39	669.542	1185.47	1026.84	659.033	824.312	1075.92	4373.65	320.731	81.2326	590.674	10.2342	483.118	395.646	1299.13	1026.38
P25486	6	1	28.9365	0.14586	0.503619	1.50082	0.321146	Healthy	Sepsis_D(7)_All	57821	Major capsid protein L1 OS=Human papillomavirus type 2a OX=10584 GN=L1 PE=3 SV=1	172.767	355.66	312.927	141.647	85.9529	134.742	108.023	124.369	256.697	332.518	144.297	136.48	142.403	199.949	81.114	116.073	44.2108	301.872	0	75.5959	113.997	14.3518	188.861	226.925	114.832	119.636	273.49
Q9UL42	6	1	31.2143	0.174476	0.503619	3.53835	0.285381	Sepsis_D(7)_All	Healthy	41737.6	Paraneoplastic antigen Ma2 OS=Homo sapiens OX=9606 GN=PNMA2 PE=1 SV=2	0	53.0264	4.74502	0	0	17.3748	0	0	0	0	15.5019	62.5369	22.923	0	25.7949	0	0	0	25.7439	101.223	0	0	0	9.56185	0	17.6849	171.049
Q92922	6	1	28.2717	0.176813	0.503619	1.19413	0.282754	Sepsis_D(7)_All	Healthy	123381	SWI/SNF complex subunit SMARCC1 OS=Homo sapiens OX=9606 GN=SMARCC1 PE=1 SV=3	0	7315.54	3874.87	4575.57	4708.42	5840.75	5862.16	8566.79	6178.16	6963.52	5358.75	6407.36	8900.11	8038.99	8136.57	7629.3	5293.58	9502.96	3833.85	6180.49	4239.92	3357.13	8115.96	6584.93	6328.17	6615.37	4865.71
Q86VF2	6	1	35.2745	0.181004	0.503619	1.06654	0.278141	Healthy	Sepsis_D(7)_All	139303	Immunoglobulin-like and fibronectin type III domain-containing protein 1 OS=Homo sapiens OX=9606 GN=IGFN1 PE=1 SV=2	478.805	156.195	478.032	2207.56	3134.67	1415.48	2122.67	163.021	978.75	3172.07	1638.85	190.644	119.039	221.02	68.3093	331.298	479.133	209.882	41.6289	3653.5	5131.46	20.4102	4632.05	5288.44	208.81	289.412	281.01
Q00597	6	1	32.3976	0.18109	0.503619	2.3158	0.278047	Sepsis_D(7)_All	Healthy	64284.1	Fanconi anemia group C protein OS=Homo sapiens OX=9606 GN=FANCC PE=1 SV=1	0	96.0726	434.852	191.89	191.445	266.279	205.757	224.364	213.945	135.389	262.298	595.271	341.105	688.396	813.687	386.351	43.2946	36.9423	2569.99	103.508	277.334	766.504	139.888	157.263	41.9013	214.574	277.914
Q9BVQ7	6	1	33.3781	0.183844	0.503619	15.4138	0.275083	Sepsis_D(7)_All	Healthy	81565.8	Spermatogenesis-associated protein 5-like protein 1 OS=Homo sapiens OX=9606 GN=SPATA5L1 PE=1 SV=2	0	37.0648	6.46528	27.3323	4.44343	22.5949	0	0	43.3709	0	432.349	20.748	112.277	94.3531	0	199.471	0	434.313	0	149.479	16.2161	0	2063.99	0	158.932	19.6826	0
Q5IS98;Q5IS53;P08912	6	1	27.5744	0.190283	0.503619	Infinity	0.268349	Sepsis_D(7)_All	Healthy	60899.1	Muscarinic acetylcholine receptor M5 OS=Saimiri boliviensis boliviensis OX=39432 GN=CHRM5 PE=2 SV=1	0	0	0	0	0	0	0	0	0	0	7.24192	0	0	0	0	0	0	107.211	0	0	0	0	0	0	22.4753	0	0
Q9UHC6	6	1	27.0125	0.206471	0.504051	1.29822	0.252532	Sepsis_D(7)_All	Healthy	150277	Contactin-associated protein-like 2 OS=Homo sapiens OX=9606 GN=CNTNAP2 PE=1 SV=1	1038.53	1054.24	1893.53	937.225	785.237	688.811	1231.45	1654.56	754.323	462.138	784.782	809.526	750.379	2533.42	1007.18	1510.73	2408.36	700.393	1386.14	1740.87	1053.85	2417.19	701.731	1427.76	1141.54	710.202	2089.36
Q15758	6	1	30.9087	0.231352	0.504248	1.11	0.230903	Sepsis_D(7)_All	Healthy	57054.6	Neutral amino acid transporter B(0) OS=Homo sapiens OX=9606 GN=SLC1A5 PE=1 SV=2	0	3812.49	3492.31	1368.69	1958.51	2594.59	1739.89	3297.39	2918.27	3500.11	1854.14	2218.81	2730.7	3177.47	2589.49	2834.28	3400.09	4992.41	3879.74	1199.83	1808.32	1426.35	1960.65	1703.01	6159.01	2251.3	2389.85
P41227	6	1	33.5786	0.243466	0.504248	1.12448	0.22138	Sepsis_D(7)_All	Healthy	26629.6	N-alpha-acetyltransferase 10 OS=Homo sapiens OX=9606 GN=NAA10 PE=1 SV=1	0	343.312	0	69.1911	104.207	91.7594	60.6678	409.798	282.545	316.769	68.4717	235.637	185.952	220.269	41.8995	171.547	1127.28	192.228	9.1924	46.8988	137.785	207.462	142.744	68.0397	80.4686	69.5881	202.706
Q9NR22	6	1	41.9218	0.2562	0.507094	1.01236	0.211989	Healthy	Sepsis_D(7)_All	45861.5	Protein arginine N-methyltransferase 8 OS=Homo sapiens OX=9606 GN=PRMT8 PE=1 SV=2	0	14401.6	25472.7	11064.1	14048.6	13222.7	17779.4	23141.8	15666	15222	10690.7	11393.4	13160.1	14578.2	16742.8	23055.4	12084.8	17257.5	13080.9	13031.5	12029.6	24006.3	12559.8	16431.7	19558	9616.58	12642.4
P30838	6	1	29.3942	0.263691	0.509089	3.0434	0.206739	Sepsis_D(7)_All	Healthy	50794.2	Aldehyde dehydrogenase_ dimeric NADP-preferring OS=Homo sapiens OX=9606 GN=ALDH3A1 PE=1 SV=3	0	167.392	64.7318	31.3659	135.435	208.041	719.13	550.75	174.609	148.613	58.5571	1271.13	1884.47	1295.63	509.633	478.939	0	2042.89	705.602	147.475	56.1816	1271.18	19.7796	81.4498	463.711	138.236	957.806
Q93088	6	1	32.3957	0.272574	0.510263	1.06217	0.200757	Sepsis_D(7)_All	Healthy	45454.8	Betaine--homocysteine S-methyltransferase 1 OS=Homo sapiens OX=9606 GN=BHMT PE=1 SV=2	164.249	1194.1	1.68696	121.169	52.8183	22.659	14.0742	171.311	5.25254	0	14.2141	16.0081	16.3877	5.01435	69.7004	19.6606	28.254	0	0	8.55174	0	0	0	31.8012	213.613	16.3811	2715.53
Q96RQ3	6	1	29.1611	0.284537	0.510263	2.74228	0.193091	Healthy	Sepsis_D(7)_All	80986.5	Methylcrotonoyl-CoA carboxylase subunit alpha_ mitochondrial OS=Homo sapiens OX=9606 GN=MCCC1 PE=1 SV=3	0	171.861	707.676	608.073	192.492	156.535	331.031	86.9688	56.7664	18.0786	144.339	75.612	58.3494	41.5791	129.725	136.249	0	134.401	9.26003	173.016	11.408	106.656	11.4343	83.0547	239.208	89.805	0
Q14108	6	1	39.5465	0.313596	0.515808	1.33333	0.176142	Sepsis_D(7)_All	Healthy	54746.5	Lysosome membrane protein 2 OS=Homo sapiens OX=9606 GN=SCARB2 PE=1 SV=2	0	444.424	0	87.4496	179.573	256.157	97.7446	194.658	116.767	67.1784	150.86	175.4	413.753	605.211	373.771	273.705	0	269.18	84.9879	97.0641	92.1692	33.9175	92.2587	29.7815	214.464	272.668	93.7591
P49354	6	1	33.9669	0.317086	0.517007	1.26326	0.17425	Healthy	Sepsis_D(7)_All	44522.7	Protein farnesyltransferase/geranylgeranyltransferase type-1 subunit alpha OS=Homo sapiens OX=9606 GN=FNTA PE=1 SV=1	0	224.241	0	10.6944	71.0805	133.57	39.8546	278.202	329.265	199.093	87.961	34.9059	45.1625	51.5876	34.5961	468.808	73.4471	171.063	112.229	22.0653	35.237	49.8665	166.08	161.595	148.544	37.972	29.4792
P07741	6	1	35.9294	0.326182	0.51957	1.15518	0.169454	Sepsis_D(7)_All	Healthy	19778.9	Adenine phosphoribosyltransferase OS=Homo sapiens OX=9606 GN=APRT PE=1 SV=2	0	290.025	269.274	289.22	444.905	321.948	165.116	386.067	570.04	90.0005	232.214	226.027	329.651	262.635	184.277	552.66	649.267	364.911	52.9273	342.074	752.285	656.446	405.788	74.4563	145.479	209.394	110.388
Q5JU69;Q8N2E6	6	1	34.2083	0.331047	0.522686	1.11773	0.166965	Sepsis_D(7)_All	Healthy	36170.6	Torsin-2A OS=Homo sapiens OX=9606 GN=TOR2A PE=2 SV=1	0	469.931	743.973	862.387	1563.56	1247.76	1155.83	1000.78	965.997	803.196	1358.82	838.889	757.485	602.567	947.171	1040.61	2021.42	1645.41	1052.51	1082.43	1158.99	428.463	1090.81	1256.93	53.1822	865.85	545.206
Q5H9R7	6	1	35.6242	0.341344	0.524287	Infinity	0.161863	Sepsis_D(7)_All	Healthy	98638.7	Serine/threonine-protein phosphatase 6 regulatory subunit 3 OS=Homo sapiens OX=9606 GN=PPP6R3 PE=1 SV=2	0	0	0	0	0	0	0	0	0	0	0	2.67999	0	0	0	0	0	0	0	0	0	0	0	0	0	0	121.581
Q2M3C7	6	1	28.1287	0.343779	0.525249	1.45116	0.160689	Healthy	Sepsis_D(7)_All	189194	A-kinase anchor protein SPHKAP OS=Homo sapiens OX=9606 GN=SPHKAP PE=1 SV=1	2077.38	3440.31	25051.3	6577.65	6633.02	6313.87	4661.11	3166.27	11095.3	10226.6	3536.18	6023.72	7722.97	11988	3819.3	1550.2	5341.53	2672.94	3925.32	3997.61	7001.94	5732.44	4784.47	5247.41	7436.51	6763.12	5287.55
P51606	6	1	35.6341	0.346255	0.527239	1.28875	0.159507	Healthy	Sepsis_D(7)_All	49515.4	N-acylglucosamine 2-epimerase OS=Homo sapiens OX=9606 GN=RENBP PE=1 SV=2	0	508.065	1933.33	274.148	199.554	179.78	47.0539	361.208	123.025	48.8945	295.544	266.942	248.44	349.598	299.437	128.849	1200.56	96.9787	353.825	178.257	133.989	189.5	102.622	58.85	52.4171	204.38	687.63
Q9H0H5	6	1	34.9894	0.349327	0.527381	1.47085	0.158057	Healthy	Sepsis_D(7)_All	71711	Rac GTPase-activating protein 1 OS=Homo sapiens OX=9606 GN=RACGAP1 PE=1 SV=1	0	15486.4	32294.1	3004.81	3971.58	3404.56	4219.32	5731.45	3203.23	2881.33	3061.87	3723.45	3733.45	8168.52	4123.6	12564.1	1760.23	3851.87	4742	4197.02	4275.59	3356.44	3493.7	3085.56	6429.52	3123.82	12065.2
P36639	6	1	36.2032	0.358358	0.53083	2.15248	0.153901	Sepsis_D(7)_All	Healthy	22633.7	7_8-dihydro-8-oxoguanine triphosphatase OS=Homo sapiens OX=9606 GN=NUDT1 PE=1 SV=3	0	16.1535	58.1833	51.3167	183.558	37.5244	29.2338	15.1671	89.1459	289.005	149.487	189.919	117.914	85.5335	91.5669	0	0	23.8389	121.059	150.445	383.249	12.8381	459.149	332.25	164.856	304.153	228.729
Q9H0U9	6	1	31.7172	0.372367	0.536104	1.29108	0.147749	Sepsis_D(7)_All	Healthy	49420.6	Testis-specific Y-encoded-like protein 1 OS=Homo sapiens OX=9606 GN=TSPYL1 PE=1 SV=3	0	67.9487	58.3406	290.782	79.9037	117.717	22.1868	97.1504	40.3557	0	213.602	118.016	58.8708	76.1058	277.131	223.085	0	36.1786	17.1435	139.936	80.3759	170.955	9.06566	13.547	29.8978	112.038	123.705
Q13630	6	1	31.6493	0.375936	0.536797	1.86715	0.146237	Sepsis_D(7)_All	Healthy	36120.8	GDP-L-fucose synthase OS=Homo sapiens OX=9606 GN=TSTA3 PE=1 SV=1	0	404.159	961.271	760.536	627.462	273.165	499.878	394.302	1328.98	162.854	525.569	286.752	327.373	278.213	221.804	332.062	2410.31	349.433	496.481	698.722	9352.03	383.121	498.825	423.155	248.922	265.947	81.7154
Q96DB5	6	1	36.5061	0.384032	0.53964	Infinity	0.142884	Sepsis_D(7)_All	Healthy	36036.2	Regulator of microtubule dynamics protein 1 OS=Homo sapiens OX=9606 GN=RMDN1 PE=1 SV=1	0	0	0	0	0	0	0	0	0	0	0	0	0.599786	0	0	0	0	0	0	0	0	0.73545	0	0	1227.65	0	0
Q14676	6	1	28.6467	0.394353	0.544565	1.13629	0.138764	Sepsis_D(7)_All	Healthy	227807	Mediator of DNA damage checkpoint protein 1 OS=Homo sapiens OX=9606 GN=MDC1 PE=1 SV=3	0	179.108	111.65	755.822	651.652	512.41	688.545	312.07	387.42	547.992	535.421	221.928	568.157	260.54	765.821	611.13	484.543	420.209	181.139	1220.1	290.245	126.595	650.016	1039.14	18.9735	447.266	168.861
Q5TB30	6	1	30.7588	0.468221	0.567415	1.15669	0.113589	Healthy	Sepsis_D(7)_All	93986.2	DEP domain-containing protein 1A OS=Homo sapiens OX=9606 GN=DEPDC1 PE=1 SV=2	0	2242.9	335.093	568.233	915.579	918.782	541.835	2896.51	1192.32	553.104	621.215	1056.45	1406.97	1078.57	1091.24	329.885	470.979	981.403	453.41	619.247	825.572	902.588	2274.63	1489.76	34.113	717.283	585.399
O95425	6	1	34.0666	0.469264	0.568423	2.10631	0.113281	Sepsis_D(7)_All	Healthy	249572	Supervillin OS=Homo sapiens OX=9606 GN=SVIL PE=1 SV=2	166.236	42.7452	834.358	206.496	89.9712	55.8171	74.6325	63.5673	69.7853	89.409	2111.46	300.884	360.2	85.9547	214.312	27.3107	1112.13	261.191	140.979	45.8859	38.8006	8.03344	58.8651	88.106	543.956	135.983	528.196
Q9HCN6	6	1	33.0908	0.472263	0.5702	1.18391	0.112402	Healthy	Sepsis_D(7)_All	37322.3	Platelet glycoprotein VI OS=Homo sapiens OX=9606 GN=GP6 PE=1 SV=4	0	270.498	404.903	472.52	806.081	1788.72	992.994	252.675	3892.97	611.699	415.637	186.082	440.165	437.798	725.74	298.56	2585.34	242.787	233.653	466.766	1774.4	669.927	2318.8	1741.69	616.209	225.987	251.801
Q9Y4P3	6	1	32.5688	0.489001	0.577536	1.16255	0.10767	Sepsis_D(7)_All	Healthy	50425.2	Transducin beta-like protein 2 OS=Homo sapiens OX=9606 GN=TBL2 PE=1 SV=1	360.298	157.547	208.355	214.493	112.43	145.329	1.48343	715.683	69.7703	97.5771	69.4395	212.445	387.69	362.994	316.955	667.818	285.719	126.809	80.1709	194.174	311.593	422.752	226.431	21.3772	284.952	138.08	7.22908
Q9HCU5	6	1	27.4749	0.494001	0.579127	1.68322	0.106312	Healthy	Sepsis_D(7)_All	46038.5	Prolactin regulatory element-binding protein OS=Homo sapiens OX=9606 GN=PREB PE=1 SV=2	938.424	1096.5	2644.86	433.419	359.414	276.558	728.019	608.608	113.642	66.2663	276.042	429.561	619.206	407.902	411.212	623.271	307.214	494.759	250.905	309.827	346.915	572.012	60.7598	125.103	841.64	256.017	1005.8
O15294	6	1	42.3887	0.497382	0.580584	1.62819	0.105408	Sepsis_D(7)_All	Healthy	118179	UDP-N-acetylglucosamine--peptide N-acetylglucosaminyltransferase 110 kDa subunit OS=Homo sapiens OX=9606 GN=OGT PE=1 SV=3	0	94.9183	85.7745	145.657	141.12	82.8347	196.183	186.433	93.54	254.823	325.354	230.533	189.382	290.086	215.5	191.303	0	226.183	89.2085	278.205	162.712	51.6959	174.091	177.359	13.8201	192.179	738.878
Q9H0R4	6	1	36.1664	0.498255	0.58083	1.12877	0.105176	Healthy	Sepsis_D(7)_All	28764.1	Haloacid dehalogenase-like hydrolase domain-containing protein 2 OS=Homo sapiens OX=9606 GN=HDHD2 PE=1 SV=1	0	516.741	0	578.762	369.163	415.637	200.189	330.824	741.159	609.205	372.797	253.135	253.181	215.863	435.334	274.498	0	469.772	154.844	465.806	721.321	403.714	483.453	487.157	375.566	267.266	31.621
P24864	6	1	30.5941	0.507483	0.583542	1.04363	0.102772	Sepsis_D(7)_All	Healthy	47647.6	G1/S-specific cyclin-E1 OS=Homo sapiens OX=9606 GN=CCNE1 PE=1 SV=2	0	1009.95	1077.41	732.69	1139.24	1338.62	978.551	868.891	1650.9	1541	740.879	763.538	1119.09	898.627	1005.76	761.358	294.298	1147.95	1674.3	1803.75	3026.36	1590.89	1376.65	750.489	27.3813	817.758	540.951
Q8N103	6	1	30.5398	0.51085	0.584728	1.13216	0.101914	Sepsis_D(7)_All	Healthy	81444.5	T-cell activation Rho GTPase-activating protein OS=Homo sapiens OX=9606 GN=TAGAP PE=1 SV=1	51.274	360.472	683.991	160.731	276.513	351.31	57.3037	500.652	80.7137	155.049	334.952	264.945	184.88	228.399	584.193	234.487	343.073	596.916	149.716	142.273	39.5678	762.151	404.939	51.7776	240.714	285.854	305.45
Q5K4L6	6	1	32.8375	0.512062	0.584784	1.17591	0.101608	Healthy	Sepsis_D(7)_All	79442.7	Long-chain fatty acid transport protein 3 OS=Homo sapiens OX=9606 GN=SLC27A3 PE=2 SV=3	0	517.503	0	462.283	562.647	541.55	491.041	463.511	1231.24	767.431	450.188	411.832	354.332	226.11	417.325	259.971	0	748.339	277.633	521.305	463.654	436.114	570.492	425.497	1133.06	530.842	55.5516
Q9H2F5	6	1	38.0422	0.512542	0.584837	1.04342	0.101487	Sepsis_D(7)_All	Healthy	94033.7	Enhancer of polycomb homolog 1 OS=Homo sapiens OX=9606 GN=EPC1 PE=1 SV=1	0	1807.33	7033.54	21.3103	5.89316	61.6093	18.2042	1742.95	23.4141	0	199.984	205.711	3282.28	313.974	86.877	650.069	0	21.5256	230.751	153.706	20.0574	0	0	131.488	9413.99	236.141	4058.63
P43307	6	1	35.1372	0.515338	0.586537	2.42445	0.100787	Healthy	Sepsis_D(7)_All	32235.4	Translocon-associated protein subunit alpha OS=Homo sapiens OX=9606 GN=SSR1 PE=1 SV=3	0	127.366	1660.16	490.69	192.452	211.675	182.659	105.535	151.765	13.0871	283.086	193.145	82.3296	204.201	120.235	47.3901	0	89.4419	150.624	120.232	35.398	19.1885	35.8162	0	473.891	193.71	149.817
P03179;Q3KSV4;Q1HVJ0	6	1	38.3654	0.519639	0.587029	1.83034	0.0997245	Healthy	Sepsis_D(7)_All	144270	Major tegument protein OS=Epstein-Barr virus (strain B95-8) OX=10377 GN=BNRF1 PE=1 SV=1	63.5339	3.4021	102.11	80.3022	0	7.80755	43.9645	0	0	63.2571	7.55847	17.0992	18.4232	17.9491	39.8772	41.2285	37.3354	0	0	0	0	0	0	0	50.5389	23.1056	85.3137
Q86TP1	6	1	29.8669	0.531095	0.591533	2.41748	0.0969736	Healthy	Sepsis_D(7)_All	50827	Exopolyphosphatase PRUNE1 OS=Homo sapiens OX=9606 GN=PRUNE1 PE=1 SV=2	0	2103.14	0	4.52365	15.7573	76.0422	11.9507	0	0	0	0	16.8136	5.38274	0	7.25289	44.389	0	1459.19	0	0	0	0	0	0	0	5.74806	16.3153
Q96RD6	6	1	30.0976	0.542991	0.597173	1.08629	0.0942353	Sepsis_D(7)_All	Healthy	75017.4	Pannexin-2 OS=Homo sapiens OX=9606 GN=PANX2 PE=2 SV=2	2790.83	2591.68	2881.36	390.439	236.23	2311.45	1819.3	6184.4	2082.12	166.511	1605.74	2089.9	3062.01	2254.54	3887.62	4184.97	5819.08	3300.59	1822.1	819.903	549.622	4824.38	180.267	546.595	1055.69	2011.64	1604.89
A5PKW4	6	1	33.0463	0.597744	0.620062	1.09804	0.0830554	Healthy	Sepsis_D(7)_All	110170	PH and SEC7 domain-containing protein 1 OS=Homo sapiens OX=9606 GN=PSD PE=1 SV=2	852.178	206.239	1887.83	925.673	1024.04	622.433	1069.06	454.312	1054.49	1404.01	650.431	658.225	183.155	1006.99	512.023	977.333	647.016	422.203	174.77	956.089	943.441	964.236	1250.54	905.402	2620.02	514.889	1321.64
P15832	6	1	29.8333	0.613766	0.625413	1.36614	0.0801877	Healthy	Sepsis_D(7)_All	58445	Gag polyprotein OS=Human immunodeficiency virus type 2 subtype B (isolate D205) OX=11716 GN=gag PE=3 SV=3	0	1130.44	919.998	1093.05	1220.66	814.652	574.568	101.242	4830.98	1879.83	1116.85	766.39	298.669	528.159	493.246	717.425	1297.66	3576.96	243.582	506.738	983.124	61.9801	2007.36	1328.41	767.613	791.283	150.733
P02766	6	1	49.2907	0.615701	0.626197	1.25261	0.0798529	Sepsis_D(7)_All	Healthy	16001.1	Transthyretin OS=Homo sapiens OX=9606 GN=TTR PE=1 SV=1	116.605	168.34	188.901	47.8361	67.1752	86.9269	48.8748	76.8574	20.2754	106.878	43.171	177.097	54.7932	71.9632	13.886	171.251	157.138	127.589	320.058	118.741	154.385	36.6512	53.613	61.8725	223.507	124.317	67.5088
P19447	6	1	29.0668	0.629368	0.632715	1.02637	0.077556	Healthy	Sepsis_D(7)_All	90076.2	General transcription and DNA repair factor IIH helicase subunit XPB OS=Homo sapiens OX=9606 GN=ERCC3 PE=1 SV=1	481.564	367.478	93.2103	318.448	182.177	382.038	907.097	972.599	125.032	275.155	149.456	339.636	326.577	376.731	477.42	706.968	243.088	372.461	439.272	538.537	251.378	649.989	188.894	152.55	560.259	348.156	677.472
P49841	6	1	31.8932	0.632578	0.633321	1.10873	0.0770335	Healthy	Sepsis_D(7)_All	47257.6	Glycogen synthase kinase-3 beta OS=Homo sapiens OX=9606 GN=GSK3B PE=1 SV=2	483.965	622.747	584.721	399.073	469.889	271.182	123.686	254.953	271.168	103.14	335.308	259.858	209.406	89.0785	443.206	103.593	378.035	171.133	592.872	359.464	635.107	331.804	338.502	228.909	651.191	280.587	88.0359
P62851	6	1	45.6221	0.646975	0.638485	1.6146	0.0747673	Sepsis_D(7)_All	Healthy	13799.2	40S ribosomal protein S25 OS=Homo sapiens OX=9606 GN=RPS25 PE=1 SV=1	188.948	919.36	157.273	211.051	205.089	111.365	452.89	499.436	173.822	284.302	76.1334	84.201	195.19	105.166	188.515	263.073	3818.49	143.671	274.518	266.393	160.984	2404.29	324.449	139.038	82.3914	94.2517	172.351
Q9ULF5	6	1	34.5893	0.648517	0.639427	3.46116	0.0745319	Sepsis_D(7)_All	Healthy	94987.5	Zinc transporter ZIP10 OS=Homo sapiens OX=9606 GN=SLC39A10 PE=1 SV=2	0	354.817	681.32	235.839	217.563	357.342	110.217	108.352	311.291	248.636	1269.24	633.248	46.7994	735.807	222.445	8.20872	0	354.578	8458.23	52.5299	1541.11	407.279	119.383	336.534	219.262	974.544	68.4565
Q96F15	6	1	31.0202	0.672569	0.647849	3.08374	0.0710389	Healthy	Sepsis_D(7)_All	35302.2	GTPase IMAP family member 5 OS=Homo sapiens OX=9606 GN=GIMAP5 PE=1 SV=1	0	61.5182	0	3.20962	53.8843	8.19338	276.728	423.136	0	0	20.0564	27.2436	2.78104	38.6977	48.7057	4.5133	0	0	113.304	9.84223	22.3284	167.336	0	0.916909	0	0	0
Q9BTE1	6	1	38.5262	0.693495	0.65697	1.1493	0.0682612	Healthy	Sepsis_D(7)_All	20696.8	Dynactin subunit 5 OS=Homo sapiens OX=9606 GN=DCTN5 PE=1 SV=1	0	180.336	0	496.487	496.604	363.687	314.23	298.738	210.78	103.185	286.06	184.092	192.699	202.92	443.314	206.265	0	176.501	163.756	361.23	303.1	236.678	178.027	238.867	313.419	157.795	0
P18440	6	1	29.2296	0.699047	0.65839	1.12883	0.0675634	Sepsis_D(7)_All	Healthy	34183.9	Arylamine N-acetyltransferase 1 OS=Homo sapiens OX=9606 GN=NAT1 PE=1 SV=2	0	1426.77	5777.75	353.291	786.864	2913.86	2149.05	2072.1	485.043	1392.23	479.393	908.439	1116.66	2080.8	2528.58	1547.55	0	1576.86	9747.39	1029.42	628.43	1137.82	433.736	2067.98	1650.18	1005.21	5369.87
P09417	6	1	37.6315	0.711213	0.663035	1.39926	0.0660899	Healthy	Sepsis_D(7)_All	26017.7	Dihydropteridine reductase OS=Homo sapiens OX=9606 GN=QDPR PE=1 SV=2	0	225.89	1654.03	260.463	280.349	247.105	66.5328	10.7115	344.066	124.336	555.878	228.738	80.6091	193.705	72.5214	106.222	0	195.959	871.847	53.2197	317.283	113.642	207.291	221.857	309.08	229.051	147.247
Q9C0H2	6	1	32.9508	0.728954	0.668509	1.46007	0.0640749	Healthy	Sepsis_D(7)_All	58514.3	Protein tweety homolog 3 OS=Homo sapiens OX=9606 GN=TTYH3 PE=1 SV=3	0	96.1424	1019.22	2827.02	2369.1	515.96	1072.41	27.8922	654.751	0	2272.06	240.512	332.159	70.3039	2211.32	30.0752	0	0	0	2873.54	445.842	36.4015	928.61	212.985	96.0427	55.8439	187.149
P18859	6	1	44.5584	0.745381	0.676051	6.13565	0.0623458	Healthy	Sepsis_D(7)_All	12587.5	ATP synthase-coupling factor 6_ mitochondrial OS=Homo sapiens OX=9606 GN=ATP5PF PE=1 SV=1	0	43.7883	430.177	0	0	0	0	0	0	0	10.9525	14.4514	27.1501	0	0	0	0	0	0	4.03099	0	0	0	0	14.76	48.9242	11.0518
Q9BXW6	6	1	28.5188	0.750612	0.677121	1.12367	0.061822	Healthy	Sepsis_D(7)_All	109839	Oxysterol-binding protein-related protein 1 OS=Homo sapiens OX=9606 GN=OSBPL1A PE=1 SV=2	0	97.1636	654.729	68.4547	105.672	43.2396	57.7369	141.766	48.4585	33.6719	119.916	233.852	284.125	223.743	34.6427	178.911	0	360.074	41.4	13.1268	26.4233	3.03992	62.5681	0	59.9257	198.331	52.398
O95267	6	1	30.3945	0.756368	0.679107	1.11395	0.0612602	Healthy	Sepsis_D(7)_All	91599.6	RAS guanyl-releasing protein 1 OS=Homo sapiens OX=9606 GN=RASGRP1 PE=1 SV=2	325.649	33.2898	286.179	137.493	183.14	709.572	42.3449	153.042	119.191	51.4303	136.544	110.827	74.8476	311.649	221.088	64.2185	28.5682	129.474	389.039	33.9099	18.5443	398.189	268.375	15.8781	393.236	245.764	275.117
P62070	6	1	31.1959	0.784779	0.688327	1.9645	0.0587083	Healthy	Sepsis_D(7)_All	23627.7	Ras-related protein R-Ras2 OS=Homo sapiens OX=9606 GN=RRAS2 PE=1 SV=1	0	287.025	5221.07	302.211	651.457	456.461	1176.66	1175.3	113.145	103.531	406.601	476.004	630.615	782.906	389.644	603.151	556.502	149.353	650.722	438.055	223.938	639.83	0	388.16	572.481	446.417	855.185
P24666	6	1	39.9793	0.794779	0.690115	5.65696	0.057895	Healthy	Sepsis_D(7)_All	18498.7	Low molecular weight phosphotyrosine protein phosphatase OS=Homo sapiens OX=9606 GN=ACP1 PE=1 SV=3	0	43.0881	1199.48	0	0	0	0	18.2726	0	9.62715	6.09831	20.1524	10.9704	0	4.88556	0	0	0	0	0	0	0	9.44978	0	44.9796	6.22481	279.032
Q9BRJ7	6	1	28.7634	0.820535	0.696846	1.00979	0.0559969	Sepsis_D(7)_All	Healthy	23509.4	Tudor-interacting repair regulator protein OS=Homo sapiens OX=9606 GN=NUDT16L1 PE=1 SV=1	777.478	105.935	1005.24	132.097	612.315	513.962	241.871	1194.75	502.52	139.24	512.799	304.315	692.869	38.2793	716.349	1046.04	83.3443	960.126	581.714	464.347	197.404	639.532	403.124	662.359	710.932	622.427	334.139
Q9NWU1	6	1	31.2142	0.836015	0.70193	2.03445	0.0549889	Sepsis_D(7)_All	Healthy	49470.3	3-oxoacyl-[acyl-carrier-protein] synthase_ mitochondrial OS=Homo sapiens OX=9606 GN=OXSM PE=1 SV=1	0	203.224	88.3054	212.591	402.454	312.85	275.01	73.6076	222.362	158.492	84.4108	63.2273	28.0481	61.8185	75.6843	48.1003	5364.19	167.287	83.8596	120.257	192.921	52.5789	154.764	61.8215	16.0711	54.5487	110.8
Q9NRW7	6	1	35.858	0.881728	0.71464	1.00057	0.0525726	Sepsis_D(7)_All	Healthy	65476.2	Vacuolar protein sorting-associated protein 45 OS=Homo sapiens OX=9606 GN=VPS45 PE=1 SV=1	0	696.464	414.151	739.063	1299.96	1310.55	976.641	1243.37	1102.82	1372.76	502.996	608.129	1023.79	1139.89	992.369	1745.13	0	3129.19	697.914	639.227	976.473	604	1481.22	758.933	115.262	706.519	452.679
Q32MK0	6	1	27.9793	0.899891	0.720689	1.14146	0.0518382	Healthy	Sepsis_D(7)_All	89134.4	Myosin light chain kinase 3 OS=Homo sapiens OX=9606 GN=MYLK3 PE=1 SV=3	0	1148.79	0	1452.34	1115.93	1352.38	878.093	2299.28	1256.62	2009.57	1086.45	750.593	537.891	657.468	790.836	1398.2	38.8818	815.776	81.8528	1967.94	2281.72	2350.41	1493.12	2027.13	0	868.325	0
O43516	6	1	32.6741	0.905866	0.721781	1.13836	0.0516241	Healthy	Sepsis_D(7)_All	51315.6	WAS/WASL-interacting protein family member 1 OS=Homo sapiens OX=9606 GN=WIPF1 PE=1 SV=3	594.351	166.335	25.2492	622.001	529.562	235.947	253.076	857.736	561.848	368.087	286.585	251.457	533.233	447.118	485.454	617.837	338.971	98.1025	56.9113	365.779	614.548	453.215	402.18	300.752	768.473	208.542	64.2438
P52384;P52544	6	1	29.4317	0.920644	0.725387	1.02867	0.0511522	Sepsis_D(7)_All	Healthy	84189.6	Tripartite terminase subunit 1 OS=Human herpesvirus 6A (strain Uganda-1102) OX=10370 GN=TRM1 PE=3 SV=1	307.276	430.805	87.5873	71.5022	43.8952	18.6603	65.6279	94.1597	263.708	89.064	131.09	102.172	80.2327	69.602	120.913	95.1309	288.697	214.121	82.7077	81.9638	101.982	56.5603	72.7457	5.48768	502.99	95.8301	472.414
Q15526	6	1	37.2111	0.936666	0.728772	1.46091	0.0507328	Sepsis_D(7)_All	Healthy	33502.5	Surfeit locus protein 1 OS=Homo sapiens OX=9606 GN=SURF1 PE=1 SV=1	0	608.817	5.3501	264.153	216.272	293.222	20.7037	0	70.5433	8.73484	183.426	58.6272	71.0284	97.4137	73.6172	339.536	0	2577.89	8.37239	62.8421	94.6218	0	10.4817	10.2643	0	83.6624	23.2231
P15309	6	1	32.4996	0.939519	0.729518	1.60432	0.0506681	Healthy	Sepsis_D(7)_All	44908.4	Prostatic acid phosphatase OS=Homo sapiens OX=9606 GN=ACPP PE=1 SV=3	0	916.151	2058.35	1178.4	1111.6	757.553	888.972	653.479	317.407	90.6808	747.926	421.077	294.409	323.83	730.574	431.685	0	247.523	725.153	631.733	645.912	1167.44	141.994	337.284	398.895	367.532	835.104
Q6ZMT9	6	1	31.1682	0.949642	0.731334	1.03211	0.0504628	Sepsis_D(7)_All	Healthy	89241.4	Death domain-containing protein 1 OS=Homo sapiens OX=9606 GN=DTHD1 PE=2 SV=3	40.0615	19.8888	793.519	53.7707	3.35371	8.67615	2.50833	75.1741	0	0	18.7684	95.4945	26.8543	79.0496	15.1538	0	493.026	0	0	0	0	635.207	14.2787	0	89.7326	56.2716	225.401
Q13907	6	1	27.574	0.955942	0.731334	2.85093	0.0503541	Sepsis_D(7)_All	Healthy	26661.4	Isopentenyl-diphosphate Delta-isomerase 1 OS=Homo sapiens OX=9606 GN=IDI1 PE=1 SV=2	0	1490.16	22.3298	418.685	377.092	407.789	230.92	298.002	222.33	686.56	584.039	135.667	79.5424	64.605	30.8617	3474.05	127.854	14447.3	11.0516	64.0565	239.033	29.7911	348.242	193.231	28.8688	117.564	156.336
Q92890	6	1	35.6794	0.969753	0.73548	1.04111	0.0501668	Healthy	Sepsis_D(7)_All	34785.5	Ubiquitin recognition factor in ER-associated degradation protein 1 OS=Homo sapiens OX=9606 GN=UFD1 PE=1 SV=3	420.642	124.444	228.941	700.935	255.085	97.8475	180.87	263.835	344.623	65.6968	669.61	138.653	115.975	222.817	224.024	102.14	265.263	136.371	145.598	287.722	365.598	250.698	473.687	221.917	522.402	116.953	121.452
Q9H4L5	6	1	29.8765	0.979039	0.736822	1.34152	0.0500801	Healthy	Sepsis_D(7)_All	102193	Oxysterol-binding protein-related protein 3 OS=Homo sapiens OX=9606 GN=OSBPL3 PE=1 SV=1	0	1061.39	2044.71	413.733	515.108	439.123	544.404	581.43	318.716	363.167	261.486	480.707	455.663	581.937	334.62	579.246	0	682.161	900.881	303.637	249.974	218.795	154.958	422.706	1062.41	436.919	834.291
Q8NHP7	6	1	31.0582	0.981857	0.736953	1.22042	0.05006	Sepsis_D(7)_All	Healthy	58962.2	piRNA biogenesis protein EXD1 OS=Homo sapiens OX=9606 GN=EXD1 PE=1 SV=4	0	159.183	45.5807	273.417	375.206	396.717	233.576	52.758	0	50.3598	344.754	200.812	361.65	232.748	446.727	128.942	3.89618	651.163	414.503	4.46498	21.7388	0	14.7802	0	7.03392	367.86	91.0784
P46527	6	2	28.8655	0.0318294	0.392522	1.85897	0.619145	Healthy	Sepsis_D(7)_All	22301.4	Cyclin-dependent kinase inhibitor 1B OS=Homo sapiens OX=9606 GN=CDKN1B PE=1 SV=1	750.403	441.208	682.164	676.546	285.613	176.126	233.51	226.26	198.821	91.7109	308.203	192.784	100.055	109.372	162.116	136.636	176.416	118.484	403.618	438.104	396.391	146.876	41.2808	90.5393	297.609	116.41	205.725
P31997	6	2	44.1268	0.0348413	0.403304	3.09811	0.603094	Sepsis_D(7)_All	Healthy	38439	Carcinoembryonic antigen-related cell adhesion molecule 8 OS=Homo sapiens OX=9606 GN=CEACAM8 PE=1 SV=2	19.8525	309.519	49.4002	78.5901	80.6229	124.482	121.135	149.26	8.62807	16.8607	668.869	376.395	375.678	274.296	240.465	104.324	13.3564	277.244	468.961	486.457	37.0377	49.216	12.4354	561.021	398.865	552.839	149.964
O95379	6	2	39.7891	0.035258	0.403304	1.5493	0.600959	Sepsis_D(7)_All	Healthy	23174.6	Tumor necrosis factor alpha-induced protein 8 OS=Homo sapiens OX=9606 GN=TNFAIP8 PE=1 SV=1	330.085	694.184	394.254	272.808	217.145	410.956	618.577	714.037	218.829	398.737	301.8	733.866	571.103	724.868	556.875	831.532	1309.87	781.779	654.336	626.97	349.495	604.099	273.04	217.955	744.697	761.041	1202.05
Q12756	6	2	28.6151	0.0374398	0.406881	3.57444	0.590097	Sepsis_D(7)_All	Healthy	192661	Kinesin-like protein KIF1A OS=Homo sapiens OX=9606 GN=KIF1A PE=1 SV=2	0	460.119	214.144	425.694	641.137	1034.13	428.857	209.782	499.952	54.6463	3542.44	2058.63	2786.78	1593.46	1684.02	455.685	256.043	373.941	811.875	2825.46	972.235	1092.08	454.16	1335.75	15.6992	3701.62	154.692
P08574	6	2	38.0263	0.0697522	0.482034	1.46395	0.470691	Healthy	Sepsis_D(7)_All	35764.2	Cytochrome c1_ heme protein_ mitochondrial OS=Homo sapiens OX=9606 GN=CYC1 PE=1 SV=3	1306.47	1461.16	3292.34	908.12	1037.64	837.788	951.222	1417.77	791.027	793.058	577.368	770.825	779.741	192.631	761.639	1462	213.772	931.16	1047.26	952.774	1061.55	1434.33	790.984	858.103	1362.37	655.449	1007.98
P20871	6	2	34.5273	0.0859369	0.495908	1.39997	0.428658	Healthy	Sepsis_D(7)_All	97673	Envelope glycoprotein gp160 OS=Human immunodeficiency virus type 1 group M subtype B (isolate JRCSF) OX=11688 GN=env PE=1 SV=1	1078.41	308.199	520.509	1063.4	1696.49	978.7	1057.64	1822.24	1503.31	1167.94	1000.7	388.541	355.172	567.443	419.698	653.14	672.719	270.948	473.813	1248.73	1453.48	1764.47	1032.71	2238.68	279.854	439.4	336.984
P06756	6	2	28.6596	0.133663	0.503619	1.27861	0.338787	Sepsis_D(7)_All	Healthy	117122	Integrin alpha-V OS=Homo sapiens OX=9606 GN=ITGAV PE=1 SV=2	0	1031.05	202.128	1634.01	1694	1628.04	1418.68	813.743	1123.38	1541.39	2387.79	1167.6	1383.48	1165.12	1508.48	1303.78	3432.14	1383.44	1050.73	1332.27	1344.54	1244.18	1723.21	1237.17	404.72	1295.21	733.929
P49184	6	2	31.9742	0.147369	0.503619	1.30942	0.319073	Sepsis_D(7)_All	Healthy	34235	Deoxyribonuclease-1-like 1 OS=Homo sapiens OX=9606 GN=DNASE1L1 PE=1 SV=1	61.6788	1496.13	659.427	792.492	1326.33	1582.8	1432.05	1263.77	1367.5	1841.48	1248.92	874.086	948.357	1386.49	1145	1171.25	5127.97	1303.41	2156.1	1141.62	1230.32	1079.04	1635.99	1347	2116.4	1064.43	1343.23
P19387	6	2	35.5448	0.236077	0.504248	1.26332	0.227116	Healthy	Sepsis_D(7)_All	31783.4	DNA-directed RNA polymerase II subunit RPB3 OS=Homo sapiens OX=9606 GN=POLR2C PE=1 SV=2	309.046	921.021	1224.08	2015.75	1666.83	1486.15	950.911	534.508	965.42	1042.59	645.182	388.232	253.976	881.645	756.892	564.804	987.114	275.232	523.301	2122.14	1412.35	846.344	2009.13	1138.97	534.228	712.306	906.915
Q96GG9	6	2	33.2039	0.252677	0.506246	1.03504	0.214527	Sepsis_D(7)_All	Healthy	30352.5	DCN1-like protein 1 OS=Homo sapiens OX=9606 GN=DCUN1D1 PE=1 SV=1	0	6045.23	7560.39	4810.59	7505.57	5789.78	4019.76	5301.1	5331.08	4236.37	4611.34	4132.75	4927.66	4707.71	7530.31	4463.66	6818.74	4124.03	7067.75	6636.98	6188.18	6915.72	4719.01	5636.71	1786.91	4199.44	4567.4
P36575	6	2	34.7712	0.32346	0.51859	1.54746	0.17087	Sepsis_D(7)_All	Healthy	43234.4	Arrestin-C OS=Homo sapiens OX=9606 GN=ARR3 PE=1 SV=2	0	18.9768	31.961	301.698	185.819	132.365	211.56	315.038	110.042	5.93472	130.796	223.411	228.311	58.8686	815.82	28.8574	60.6788	931.178	134.995	171.504	63.2206	76.6118	12.2627	155.365	3.04129	288.815	71.3979
Q9H6V9	6	2	31.1696	0.358934	0.531234	2.9566	0.153641	Sepsis_D(7)_All	Healthy	37774.8	Lipid droplet-associated hydrolase OS=Homo sapiens OX=9606 GN=LDAH PE=1 SV=1	0	248.524	501.013	1341.99	1730.06	1073.83	1368.91	985.02	622.273	820.515	877.551	594.17	739.396	556.977	447.558	945.851	33654.3	1035.25	280.356	611.042	813.413	665.06	476.292	544.755	574.855	598.795	272.964
P0DOX2;P01877	6	2	38.2635	0.368959	0.536104	1.38088	0.149214	Sepsis_D(7)_All	Healthy	49846.7	Immunoglobulin alpha-2 heavy chain OS=Homo sapiens OX=9606 PE=1 SV=2	643.292	644.102	1066.79	413.993	326.57	306.459	996.884	788.056	178.785	664.673	212.885	568.858	666.86	869.799	501.804	794.443	2198.71	379.481	2502.85	588.192	485.831	1557.76	367.76	288.643	823.723	538.446	808.432
O75298	6	2	30.1066	0.377563	0.53784	1.25535	0.145554	Sepsis_D(7)_All	Healthy	59492	Reticulon-2 OS=Homo sapiens OX=9606 GN=RTN2 PE=1 SV=1	69.9158	1571.81	1111.51	1165.74	1301.33	1685.93	1861.34	2725.6	1423.33	1336.62	830.658	1146.19	1312.56	2036.22	2485.77	2049.89	667.253	2319.03	7129.49	1010.22	1100.69	1711.57	1069.44	1529.6	2103.11	1363.27	552.537
P61769	6	2	49.221	0.459231	0.564896	2.02511	0.116293	Healthy	Sepsis_D(7)_All	13828.6	Beta-2-microglobulin OS=Homo sapiens OX=9606 GN=B2M PE=1 SV=1	132.901	1147.57	461.447	173.525	84.3433	65.2546	1263.16	296.473	87.5427	72.7266	66.2378	171.073	167.652	241.015	136.302	301.892	161.275	172.529	115.916	158.888	84.9891	248.036	198.84	47.7604	279.16	213.195	412.554
O75352	6	2	42.2309	0.493811	0.579127	1.17456	0.106363	Sepsis_D(7)_All	Healthy	26923	Mannose-P-dolichol utilization defect 1 protein OS=Homo sapiens OX=9606 GN=MPDU1 PE=1 SV=2	0	406.662	2640.68	693.661	1828.28	2041.71	2384.13	3199.03	1912.62	976.333	810.017	1588.37	3158.92	3498.51	2708.89	4325.88	352.64	3853.03	1017.1	1451.24	1663.53	2678.78	1278.96	1723.45	7.33892	1652.15	345.29
P45984	6	2	32.1463	0.504686	0.583412	1.24271	0.103492	Healthy	Sepsis_D(7)_All	48709.4	Mitogen-activated protein kinase 9 OS=Homo sapiens OX=9606 GN=MAPK9 PE=1 SV=2	0	315.05	50.9227	247.885	384.2	308.162	270.627	131.85	489.926	292.146	256.392	148.363	227.531	124.744	246.951	140.27	524.084	197.694	121.882	212.075	247.245	164.217	273.066	121.687	97.9367	218.045	85.1216
P23193	6	2	32.6065	0.542796	0.597173	1.81554	0.0942792	Healthy	Sepsis_D(7)_All	34425.9	Transcription elongation factor A protein 1 OS=Homo sapiens OX=9606 GN=TCEA1 PE=1 SV=2	1.28734	1119.03	5461.97	916.918	720.645	489.339	350.148	1335.6	854.232	1064.2	332.45	655.654	554.926	1285.51	190.254	2213.28	0	2540.17	198.692	315.852	238.962	265.196	675.486	72.4456	632.722	1143.45	214.73
P30214;P11196;P21284	6	2	30.4178	0.554355	0.601703	17.1286	0.0917278	Sepsis_D(7)_All	Healthy	87821.8	Outer capsid protein VP4 OS=Rotavirus A (strain RVA/Human/Australia/RV-5/1981/G2P1B[4]) OX=31569 PE=3 SV=1	16.1665	201.809	55.1101	88.756	53.6487	35.2456	51.5672	99.9006	16.7701	69.747	23.8335	53.2472	76.6672	42.4504	17.7617	31.9346	19471.1	51.3323	86.577	19.1758	16.4595	42.5748	0.11224	4.33128	61.7136	42.3378	13.0714
Q5VSL9	6	2	31.1503	0.555773	0.602473	1.27401	0.0914221	Healthy	Sepsis_D(7)_All	96317.4	Striatin-interacting protein 1 OS=Homo sapiens OX=9606 GN=STRIP1 PE=1 SV=1	0	88.9289	639.68	241.742	337.204	360.936	216.35	112.549	190.412	214.482	262.176	134.14	193.012	101.483	172.892	87.31	471.884	109.231	127.879	284.487	314.4	78.7069	237.946	157.764	167.791	200.88	103.547
P07225	6	2	30.074	0.567936	0.609806	1.10455	0.0888639	Sepsis_D(7)_All	Healthy	77175.7	Vitamin K-dependent protein S OS=Homo sapiens OX=9606 GN=PROS1 PE=1 SV=1	690.975	755.814	869.664	387.834	526.874	452.043	450.287	504.438	357.795	429.748	382.517	671.212	484.282	341.128	384.664	368.406	714.736	467.694	1189.61	500.413	545.175	903.821	543.086	775.934	840.057	413.532	661.287
Q13084	6	2	33.261	0.605576	0.622711	1.23874	0.0816323	Sepsis_D(7)_All	Healthy	30270.9	39S ribosomal protein L28_ mitochondrial OS=Homo sapiens OX=9606 GN=MRPL28 PE=1 SV=4	0	208.446	161.925	554.741	545.97	463.1	477.179	277.177	383.702	80.5046	627.589	498.924	541.843	298.868	548.735	525.261	0	196.32	654.846	526.928	355.209	412.787	406.558	251.829	28.9409	616.924	147.681
O15111	6	2	31.6138	0.678521	0.650791	1.60005	0.0702247	Healthy	Sepsis_D(7)_All	85780.3	Inhibitor of nuclear factor kappa-B kinase subunit alpha OS=Homo sapiens OX=9606 GN=CHUK PE=1 SV=2	0	25.4321	257.592	276.234	505.995	558.738	139.737	31.7112	341.936	253.259	322.671	118.073	85.9674	36.0871	29.9732	22.3007	573.239	47.9418	20.6124	219.651	253.521	13.0376	359.308	303.038	37.9428	89.3338	7.28053
Q9NYB0	6	2	35.7532	0.731034	0.669017	12.6897	0.0638488	Sepsis_D(7)_All	Healthy	44431.1	Telomeric repeat-binding factor 2-interacting protein 1 OS=Homo sapiens OX=9606 GN=TERF2IP PE=1 SV=1	73.657	122.806	980.779	228.993	215.328	239.23	383.837	21.57	235.753	267.675	257.656	143.021	71.961	82.9392	65.0598	133.666	1025.41	55863.6	164.777	263.892	448.686	596.122	105.641	26.8883	161.181	104.669	232.722
P51688	6	2	32.0942	0.757739	0.679611	1.12766	0.0611287	Healthy	Sepsis_D(7)_All	57208.7	N-sulphoglucosamine sulphohydrolase OS=Homo sapiens OX=9606 GN=SGSH PE=1 SV=1	1409.7	3004.47	5047.43	907.588	957.237	1012.47	1150.41	1777.62	1125.11	368.833	558.251	1107.22	1093.1	1503.07	956.221	2023.04	1604.03	1260.85	1511.17	1364.55	1408.24	2828.38	1547.93	1711.62	2028.19	1181.77	1580.05
Q4V328	6	2	31.6631	0.758013	0.67963	1.49525	0.0611026	Healthy	Sepsis_D(7)_All	96347.9	GRIP1-associated protein 1 OS=Homo sapiens OX=9606 GN=GRIPAP1 PE=1 SV=2	0	397.784	1461.61	1317.88	1304.3	231.772	776.914	1106.08	890.675	495.193	321.078	280.632	338.442	220.469	520.943	1351.53	0	231.649	333.335	624.072	1195.66	2101.97	332.176	156.607	543.81	231.884	290.988
Q14738	6	2	31.2673	0.761005	0.680762	2.45569	0.0608189	Healthy	Sepsis_D(7)_All	70334.1	Serine/threonine-protein phosphatase 2A 56 kDa regulatory subunit delta isoform OS=Homo sapiens OX=9606 GN=PPP2R5D PE=1 SV=1	0	3.29802	21.1116	409.024	515.512	46.6924	381.948	40.7667	4.07158	0	70.5043	48.9977	120.845	150.857	87.5724	13.3252	72.7864	31.4395	0	15.2365	3.76218	0	10.888	47.2442	94.7345	82.8706	133.637
Q9Y5X1	6	2	35.0057	0.773784	0.686011	1.23431	0.0596531	Sepsis_D(7)_All	Healthy	66991	Sorting nexin-9 OS=Homo sapiens OX=9606 GN=SNX9 PE=1 SV=1	24.3909	118.928	53.4174	206.72	63.0663	112.395	7.50424	77.2234	93.0913	118.496	160.156	128.123	118.27	158.698	116.708	141.623	0	245.835	51.4485	153.155	127.308	42.2147	85.392	54.8917	68.9751	110.137	73.5933
Q9BVJ6;Q5TAP6	6	2	36.5112	0.778874	0.686975	1.32363	0.059209	Healthy	Sepsis_D(7)_All	88149	U3 small nucleolar RNA-associated protein 14 homolog A OS=Homo sapiens OX=9606 GN=UTP14A PE=1 SV=1	0	117.546	279.297	419.626	551.243	279.995	780.168	768.522	198.265	148.275	379.531	168.246	205.579	152.101	257.982	758.527	310.558	110.471	531.792	267.234	223.044	563.652	132.319	162.305	10.1953	182.276	134.54
P0CAP1	6	2	34.8829	0.792552	0.68994	1.16995	0.0580724	Healthy	Sepsis_D(7)_All	54433.8	Myocardial zonula adherens protein OS=Homo sapiens OX=9606 GN=MYZAP PE=1 SV=1	213.2	578.413	2445.04	841.526	831.424	604.034	792.169	1288.76	560.302	286.175	711.505	857.834	524.949	724.746	300.359	825.099	925.816	409.912	694.177	1162.09	424.096	1380.49	175.887	802.868	465.43	504.628	1375.41
Q6P1M0	6	2	27.7231	0.984912	0.737642	1.00298	0.0500415	Sepsis_D(7)_All	Healthy	72976.8	Long-chain fatty acid transport protein 4 OS=Homo sapiens OX=9606 GN=SLC27A4 PE=1 SV=1	0	50.0318	96.0927	424.876	352.933	189.113	316.128	3.01989	135.641	78.4707	255.282	150.608	217.319	145.988	83.3334	8.58807	42.2649	5.36162	343.951	246.48	461.622	190.502	226.985	109.58	0	319.181	0
P30622	6	2	32.1102	0.993233	0.740914	1.51546	0.0500083	Sepsis_D(7)_All	Healthy	162988	CAP-Gly domain-containing linker protein 1 OS=Homo sapiens OX=9606 GN=CLIP1 PE=1 SV=2	403.343	391.1	983.21	430.926	412.81	415.547	835.863	556.454	813.345	637.34	210.912	447.909	541.101	357.104	285.306	824.627	5197.78	561.384	3225.49	349.818	644.997	471.512	319.066	520.854	474.814	395.551	320.192
P04080	6	3	72.3798	0.194357	0.503619	1.19535	0.264224	Healthy	Sepsis_D(7)_All	11196.6	Cystatin-B OS=Homo sapiens OX=9606 GN=CSTB PE=1 SV=2	1670.24	3931.17	2707.42	2661.15	2617.09	2201.33	767.768	2230.91	1700.62	1853.46	2415.12	1043.48	1826.8	176.441	2003.58	3291.73	1720.11	963.351	397.884	4098.89	3948.4	3115.1	3083.71	1690.27	516.777	1005.59	475.966
Q9NT62	6	3	37.7248	0.203624	0.503619	1.40938	0.255205	Sepsis_D(7)_All	Healthy	36320.7	Ubiquitin-like-conjugating enzyme ATG3 OS=Homo sapiens OX=9606 GN=ATG3 PE=1 SV=1	0	806.849	1128.87	192.617	271.3	307.736	196.902	521.163	233.967	146.553	242.543	358.378	375.48	317.86	367.196	405.441	3627.19	261.127	325.923	295.761	309.887	364.674	285.652	301.873	90.2052	338.714	850.965
Q96GR2	6	3	35.057	0.285044	0.510798	1.1691	0.192776	Sepsis_D(7)_All	Healthy	82145.8	Long-chain-fatty-acid--CoA ligase ACSBG1 OS=Homo sapiens OX=9606 GN=ACSBG1 PE=2 SV=2	59.1812	26669.8	31988.1	12049.9	15830.7	25541.7	3828.72	17000.9	22158.9	17182.2	20064.6	14147.9	23766.5	29398.8	34073.7	10949.9	12877.4	15531.4	30840.8	19877.1	30330.9	15514.8	22100.9	25837.5	886.378	15477.3	20785.1
Q9Y5Y2	6	4	39.7175	0.2186	0.504248	1.07266	0.241616	Sepsis_D(7)_All	Healthy	29224.6	Cytosolic Fe-S cluster assembly factor NUBP2 OS=Homo sapiens OX=9606 GN=NUBP2 PE=1 SV=1	0	1390.81	2019.79	2384.45	2742.95	2562.53	2413.79	3108.69	2968.42	2384.75	2166.99	1727.01	2213.2	1995.75	2758.98	3275.5	2506.59	3319.8	1886.53	2351.43	1969.03	2884.68	2498.05	2385.91	2396.37	1597	2141.21
O95881	6	5	37.8485	0.327925	0.520383	1.16015	0.168556	Sepsis_D(7)_All	Healthy	19376.9	Thioredoxin domain-containing protein 12 OS=Homo sapiens OX=9606 GN=TXNDC12 PE=1 SV=1	214.485	1372.02	577.756	779.042	1222.22	1233.03	1082.18	895.681	1516.7	1473.77	1197.32	1213.42	1293.14	1319.82	1185.24	1172.33	1880.12	1384	2130.49	922.205	1056.33	943.596	1830.46	1016.08	408.661	997.594	495.265
P62277	6	5	40.6606	0.428899	0.556289	1.19364	0.126113	Sepsis_D(7)_All	Healthy	17222.3	40S ribosomal protein S13 OS=Homo sapiens OX=9606 GN=RPS13 PE=1 SV=2	533.858	1573.6	5126.76	9010.65	12449.6	11315.4	9588.27	16007.9	10721.1	6278.56	9717.85	5917.06	9932.43	6998.16	11428.2	14874	20298	10426.6	9208	10689.5	14847.6	16134	8569.58	8994.97	531.421	6384.97	2670.42
Q9UNF1	7	1	35.7347	0.00482087	0.220221	143.389	0.86813	Healthy	Sepsis_D(7)_All	65125.4	Melanoma-associated antigen D2 OS=Homo sapiens OX=9606 GN=MAGED2 PE=1 SV=2	140.655	0	600.709	68.3681	0	5.94662	0	0	12.2372	0	0	9.81566	0	0	0	0	0	0	0	0	0	0	0	0	0	0	0
Q9Y6X9	7	1	35.01	0.00644563	0.251768	303.809	0.840842	Sepsis_D(7)_All	Healthy	118622	MORC family CW-type zinc finger protein 2 OS=Homo sapiens OX=9606 GN=MORC2 PE=1 SV=2	0	4.35351	0	0	0.474606	0	0	0	0	0	36.069	145.358	3.52534	55.3012	80.3996	0	47.4506	0	104.9	66.4219	0	0	0	0	0	243.204	1710.97
P09669	7	1	47.0385	0.0347595	0.403304	2.71496	0.603515	Sepsis_D(7)_All	Healthy	8781.47	Cytochrome c oxidase subunit 6C OS=Homo sapiens OX=9606 GN=COX6C PE=1 SV=2	0	175.694	73.4566	42.0549	49.4672	29.4155	39.7084	44.2492	245.503	174.775	71.3182	160.083	137.406	953.319	115.751	145.351	157.57	532.037	140.127	64.2691	55.5688	99.1398	171.89	79.4746	1047.85	74.2145	30.0083
Q15788	7	1	37.5423	0.0408576	0.413977	Infinity	0.574055	Sepsis_D(7)_All	Healthy	158069	Nuclear receptor coactivator 1 OS=Homo sapiens OX=9606 GN=NCOA1 PE=1 SV=3	0	0	0	0	0	0	0	0	0	0	0	10.9847	7.63119	0	61.3785	0	0	0	0	108.872	0	0	0	0	0	36.6275	17.5985
Q96Q35	7	1	33.8949	0.0423076	0.418877	11.5918	0.567575	Healthy	Sepsis_D(7)_All	52780.9	Amyotrophic lateral sclerosis 2 chromosomal region candidate gene 12 protein OS=Homo sapiens OX=9606 GN=ALS2CR12 PE=1 SV=2	0	41.4891	355.084	4.28431	2.2699	25.0755	3.12687	0	0	10.5681	0	7.41283	0	0	0	0.00302648	0	0	14.9472	0.532152	1.34917	0	0	0	6.91039	0.480415	33.1716
Q93100	7	1	35.3925	0.0662789	0.468851	1.52098	0.480872	Sepsis_D(7)_All	Healthy	126025	Phosphorylase b kinase regulatory subunit beta OS=Homo sapiens OX=9606 GN=PHKB PE=1 SV=3	0	2164.59	91.7368	285.871	524.745	1326.69	678.534	588.618	669.346	405.656	612.186	1191.43	1208.7	630.331	906.992	301.464	892.667	412.152	3088.1	1198.81	664.169	1766.86	496.226	442.643	1914.32	999.751	689.685
P46778	7	1	58.8474	0.0668495	0.470419	1.43027	0.479167	Healthy	Sepsis_D(7)_All	18621.9	60S ribosomal protein L21 OS=Homo sapiens OX=9606 GN=RPL21 PE=1 SV=2	3738.92	493.881	2993.59	2353.49	3359.54	2109.51	7473.93	2681.26	3194.14	5288.66	227.23	350.982	1221.14	423.98	410.162	5007.54	3352.16	1122.9	3779.15	1616.43	7111.05	9347.25	1478.26	3249.24	383.731	841.252	117.286
Q6ZXV5	7	1	37.6576	0.0783148	0.494312	1.76262	0.447442	Sepsis_D(7)_All	Healthy	104921	Transmembrane and TPR repeat-containing protein 3 OS=Homo sapiens OX=9606 GN=TMTC3 PE=1 SV=2	0	1083.79	223.88	178.711	107.256	227.122	302.98	434.795	226.737	277.598	154.897	605.788	563.991	732.515	179.131	267.15	1266.34	124.176	1500.39	564.705	633.689	1096.61	222.476	112.734	469.543	328.759	354.841
Q96IU4	7	1	55.4169	0.0864466	0.495908	1.73102	0.427459	Sepsis_D(7)_All	Healthy	22459.8	Protein ABHD14B OS=Homo sapiens OX=9606 GN=ABHD14B PE=1 SV=1	0	31.7799	141.021	98.461	61.6674	208.288	48.8477	524.988	10.7478	15.547	51.4863	241.092	202.48	47.9476	541.164	221.45	518.04	238.194	140.718	198.327	54.1781	93.0957	7.51056	11.9304	526.946	122.467	141.651
Q12851	7	1	36.3616	0.0929377	0.498816	1.62765	0.412751	Healthy	Sepsis_D(7)_All	92525.5	Mitogen-activated protein kinase kinase kinase kinase 2 OS=Homo sapiens OX=9606 GN=MAP4K2 PE=1 SV=2	167.741	81.2537	13.1902	185.049	101.602	216.262	165.024	36.7536	133.952	10.5986	414.184	25.4299	41.2168	10.7059	4.59405	99.7562	59.8025	160.527	0.0898184	70.2893	26.9486	33.8041	23.4606	45.9732	12.0584	130.921	1.06984
O75347	7	1	45.3603	0.136558	0.503619	1.18752	0.334449	Sepsis_D(7)_All	Healthy	12911.9	Tubulin-specific chaperone A OS=Homo sapiens OX=9606 GN=TBCA PE=1 SV=3	235.343	512.003	769.793	70.9122	53.4876	137.889	0	352.323	39.2894	67.6704	61.0145	270.058	294.592	206.486	223.319	242.643	950.713	216.607	533.812	133.783	171.768	162.89	26.7368	122.36	380.766	184.596	337.333
O15553	7	1	37.3188	0.143352	0.503619	2.80859	0.324641	Sepsis_D(7)_All	Healthy	87413.3	Pyrin OS=Homo sapiens OX=9606 GN=MEFV PE=1 SV=1	0	268.878	1.69414	110.492	110.525	474.62	23.237	131.42	41.7063	85.845	276.217	464.419	724.616	637.631	609.206	85.5816	0	295.066	361.007	717.36	304.091	167.297	305.13	146.21	0	449.496	417.374
P03198;Q1HVC1;Q3KSP1	7	1	33.8941	0.177068	0.503619	1.29892	0.28247	Healthy	Sepsis_D(7)_All	115072	DNA polymerase catalytic subunit OS=Epstein-Barr virus (strain B95-8) OX=10377 GN=BALF5 PE=1 SV=1	1565.02	461.843	2050.79	1971.75	934.891	2195.45	2001.72	6607.32	765.756	2634.83	612.47	308.822	681.267	3240.18	252.171	6558.17	896.93	2620.58	425.713	2167.8	1769.1	4398.07	777.634	1899.1	519.777	292.881	311.512
Q9NRD9	7	1	35.6437	0.178794	0.503619	1.30693	0.280558	Healthy	Sepsis_D(7)_All	178832	Dual oxidase 1 OS=Homo sapiens OX=9606 GN=DUOX1 PE=1 SV=1	0	7.45315	0	482.137	158.486	13.1959	33.2073	1.87741	409.192	25.54	821.16	4.71844	1.49833	0	0	1.07332	65.3579	0	0	72.4184	165.965	0	338.541	0	0	0.539549	0
O60502	7	1	32.6172	0.179244	0.503619	1.35343	0.280063	Sepsis_D(7)_All	Healthy	103999	Protein O-GlcNAcase OS=Homo sapiens OX=9606 GN=OGA PE=1 SV=2	1293.8	2275.23	0	751.521	667.511	956.518	1084.42	1448.62	1182.37	228.084	1204.65	663.242	1012.34	1455.89	1966.2	1118.43	1831.98	1177.86	2031.77	1149.47	1418.07	2920.72	114.207	231.645	1844.57	763.555	1846.18
P0DMS9	7	1	29.4697	0.18939	0.503619	1.93431	0.269267	Sepsis_D(7)_All	Healthy	30897.4	Transmembrane domain-containing protein TMIGD3 OS=Homo sapiens OX=9606 GN=TMIGD3 PE=1 SV=1	0	536.727	21.3358	796.654	704.893	299.538	468.663	260.292	462.046	154.107	505.495	401.17	220.911	133.41	283.923	189.064	6234.67	95.07	1359.36	305.829	480.539	567.506	280.284	147.996	360.71	337.674	277.215
P35268	7	1	44.2604	0.190539	0.503619	26.1885	0.268087	Sepsis_D(7)_All	Healthy	14844	60S ribosomal protein L22 OS=Homo sapiens OX=9606 GN=RPL22 PE=1 SV=2	4.82422	12.3995	4.14151	9.29462	31.1254	0.425535	0.00287902	28.6187	0	10.83	3.85199	0.601723	114.881	3665.02	12.5406	88.1325	217.707	2.18108	3.24917	0.133835	2.79298	221.904	5.50497	8.80232	29.3244	0.00830838	149.419
Q9UKY3	7	1	37.7536	0.192463	0.503619	1.86833	0.26613	Sepsis_D(7)_All	Healthy	30792.7	Putative inactive carboxylesterase 4 OS=Homo sapiens OX=9606 GN=CES1P1 PE=5 SV=2	0	3095.17	2689.56	3856.81	5469.27	4933.39	4982.67	4889.03	4554.16	4061.16	4033.92	3984.19	4933.62	3800.26	5119	3212.12	50695.4	4703.47	7423.36	6711.1	6405.32	4186.15	5121.6	6294.57	1374.15	3775.29	607.628
Q8TDW0	7	1	34.4015	0.195817	0.503619	1.14168	0.26277	Sepsis_D(7)_All	Healthy	93419.2	Volume-regulated anion channel subunit LRRC8C OS=Homo sapiens OX=9606 GN=LRRC8C PE=1 SV=2	0	4189.41	6560.2	3371.51	2881.94	2875.45	2891.78	4620.79	2883.73	2383.54	2534.88	3224.76	3876.11	4555.19	4291.02	3141.62	6124.51	2765.65	3972.8	2498.54	2577.22	6637.8	2562.35	3296.7	5930.59	2798.14	2597.41
P04062	7	1	47.2286	0.227988	0.504248	1.42797	0.233657	Sepsis_D(7)_All	Healthy	60172.6	Glucosylceramidase OS=Homo sapiens OX=9606 GN=GBA PE=1 SV=3	0	1613.31	281.173	2237.81	2871.13	2402.72	1682.95	744.276	2641.75	2335.91	3246.72	1717.51	1460.69	1404.63	1823.71	1027.64	14485.3	1010.61	940.551	1823.23	2556.38	733.097	3386.08	2532.33	428.126	1631.77	601.111
O43586	7	1	33.6916	0.228651	0.504248	1.29731	0.23311	Sepsis_D(7)_All	Healthy	48047.6	Proline-serine-threonine phosphatase-interacting protein 1 OS=Homo sapiens OX=9606 GN=PSTPIP1 PE=1 SV=1	728.108	362.313	916.292	788.116	417.433	274.776	1143.73	789.191	312.043	2178.37	503.196	1039.25	1626.08	636.624	1120.67	995.763	399.526	467.346	452.864	1817.52	450.118	2751.67	509.162	1130.55	907.773	1161.66	1475.97
P17947	7	1	41.6916	0.229229	0.504248	1.6877	0.232636	Sepsis_D(7)_All	Healthy	31197.1	Transcription factor PU.1 OS=Homo sapiens OX=9606 GN=SPI1 PE=1 SV=2	0	24.4749	22.6982	165.375	283.419	563.743	180.777	0	252.798	158.488	392.18	358.37	199.114	367.527	413.801	235.975	0	518.365	171.377	265.964	574.838	241.061	330.046	101.001	0	370.093	199.363
P17050	7	1	34.3233	0.237651	0.504248	1.3439	0.225876	Sepsis_D(7)_All	Healthy	47078	Alpha-N-acetylgalactosaminidase OS=Homo sapiens OX=9606 GN=NAGA PE=1 SV=2	0	268.637	0.991732	1608.53	736.682	648.67	117.781	382.879	534.879	49.2615	1060.99	505.942	555.018	429.6	977.57	113.268	0	104.011	645.915	1198.68	895.148	539.407	287.387	816.395	50.9576	1307.67	446.353
P56134	7	1	49.5615	0.244725	0.504248	1.13911	0.220424	Sepsis_D(7)_All	Healthy	11031.9	ATP synthase subunit f_ mitochondrial OS=Homo sapiens OX=9606 GN=ATP5MF PE=1 SV=3	0	5612.54	5787.89	14448.1	17960	16716.6	17434.4	19833.6	20069.7	13702.1	13980.5	10441	17063.4	17098.4	19973.7	18390.5	24249.9	17883.3	14337.1	14784.2	17980.9	13828.4	18721.3	15124.5	701.466	13406.8	6808.48
Q8NEG7	7	1	29.2455	0.245419	0.504248	1.94054	0.2199	Sepsis_D(7)_All	Healthy	67319.9	Protein DENND6B OS=Homo sapiens OX=9606 GN=DENND6B PE=2 SV=1	0	1315.84	2365.07	27.3109	28.8069	30.5407	65.9083	2334.07	84.7384	68.1671	246.416	2024.39	2810.95	2527.9	3433.34	1456.49	0	2512.9	2380.63	304.783	5.50992	92.1296	46.6121	16.6187	988.363	1872.48	131.197
O95155	7	1	35.5067	0.256801	0.507094	1.59752	0.211561	Sepsis_D(7)_All	Healthy	147554	Ubiquitin conjugation factor E4 B OS=Homo sapiens OX=9606 GN=UBE4B PE=1 SV=1	0	556.386	0	82.6296	155.536	290.319	56.2519	226.9	132.923	15.7115	131.747	341.792	341.487	316.291	257.768	194.427	0	175.873	649.298	345.22	398.697	242.905	96.7085	112.429	0	177.189	337.082
Q6P3S1	7	1	41.2956	0.272053	0.510263	2.80541	0.201101	Healthy	Sepsis_D(7)_All	87407.1	DENN domain-containing protein 1B OS=Homo sapiens OX=9606 GN=DENND1B PE=1 SV=2	0	0	0	913.361	787.799	3.81275	414.355	0	478.225	37.8671	229.208	0	0	0	0	0	0	8.03892	795.647	40.6523	407.382	0	101.625	0	0	14.4388	0
Q02413	7	1	54.8959	0.282136	0.510263	3.32656	0.194595	Sepsis_D(7)_All	Healthy	114774	Desmoglein-1 OS=Homo sapiens OX=9606 GN=DSG1 PE=1 SV=2	0	266.446	0	28.3909	24.6502	59.0634	16.1762	0.844689	32.409	78.3451	65.4332	82.8299	29.3826	10.4659	24.7194	3.74079	0	21.7881	72.3596	30.4361	65.73	6.08396	67.335	25.1528	2263.06	66.0672	28.763
Q5VST6	7	1	35.2177	0.285823	0.511174	1.33822	0.192293	Healthy	Sepsis_D(7)_All	32899.2	Alpha/beta hydrolase domain-containing protein 17B OS=Homo sapiens OX=9606 GN=ABHD17B PE=1 SV=1	71.6072	33.9777	179.44	5.97064	3.48776	32.6953	211.175	139.765	99.12	668.701	142.729	145.563	37.2438	171.158	0	76.1511	0	173.466	0	0	0	62.9262	145.572	655.692	34.4984	37.6369	154.201
P12318	7	1	41.1994	0.353086	0.529645	1.40659	0.156308	Sepsis_D(7)_All	Healthy	35342.9	Low affinity immunoglobulin gamma Fc region receptor II-a OS=Homo sapiens OX=9606 GN=FCGR2A PE=1 SV=4	247.682	269.223	332.839	372.379	346.49	52.0059	546.477	232.527	500.339	222.333	115.762	171.306	586.924	447.298	106.171	581.814	917.411	983.413	360.266	588.013	288.723	413.821	422.223	429.79	146.811	133.439	772.83
P52379	7	1	38.1519	0.358461	0.53083	1.24277	0.153854	Healthy	Sepsis_D(7)_All	92123.1	Replication origin-binding protein OS=Human herpesvirus 7 (strain JI) OX=57278 GN=U73 PE=3 SV=1	0	2660.01	7785.16	1854.14	2236.12	1801.52	2867.45	3481.6	2276.85	2216.35	1535.97	2040.76	2393.14	2346.95	2283.39	3035.13	1372.02	2568.07	2432.57	1993.23	1974.95	2563.61	1614.35	2032.1	3330.86	1569.8	2091.84
Q8TC12	7	1	39.5808	0.36823	0.536104	1.25531	0.14953	Healthy	Sepsis_D(7)_All	35785.5	Retinol dehydrogenase 11 OS=Homo sapiens OX=9606 GN=RDH11 PE=1 SV=2	352.829	78.3896	1120.87	221.963	268.205	263.916	926.069	755.216	500.408	513.297	96.3746	329.902	363.229	521.314	113.326	1180.69	161.759	1025.85	36.633	158.067	207.499	407.462	501.187	379.312	785.446	237.152	267.6
Q4L180	7	1	43.3412	0.372654	0.536104	221.76	0.147627	Sepsis_D(7)_All	Healthy	131009	Filamin A-interacting protein 1-like OS=Homo sapiens OX=9606 GN=FILIP1L PE=1 SV=2	0	3.59107	0	0	0	0	0	0	0	0	0	0	0	14.5076	0	0	0	0	0	0	0	0	0	0	0	6.76446	1332.54
Q9Y5K5	7	1	34.2085	0.378897	0.538628	1.01734	0.144998	Healthy	Sepsis_D(7)_All	37892.1	Ubiquitin carboxyl-terminal hydrolase isozyme L5 OS=Homo sapiens OX=9606 GN=UCHL5 PE=1 SV=3	0	1305.26	988.496	1207.4	2230.71	889.214	310.895	429.604	1673.5	1841.07	1605.87	827.876	950.914	599.72	1326.55	769.64	1480.97	1453.65	842.863	1598.29	1726.29	344.546	2469.83	1248.29	165.91	594.561	168.492
Q13555	7	1	41.2756	0.399283	0.546624	2.07873	0.136854	Sepsis_D(7)_All	Healthy	63348.6	Calcium/calmodulin-dependent protein kinase type II subunit gamma OS=Homo sapiens OX=9606 GN=CAMK2G PE=1 SV=4	0	115.577	112.449	252.81	411.31	100.382	158.545	118.575	360.835	114.002	53.9624	37.8149	66.6666	116.848	47.7101	437.512	458.689	489.774	312.495	117.485	191.496	188.205	86.7039	81.1848	3159.43	29.7776	288.956
O73579	7	1	34.7081	0.430127	0.556289	1.40636	0.125693	Sepsis_D(7)_All	Healthy	79571.9	Ankyrin repeat protein D4L/I2R OS=Cowpox virus (strain GRI-90 / Grishak) OX=265871 GN=D4L PE=4 SV=1	0	272.613	738.862	532.629	1143.11	1085.43	160.676	76.4405	746.399	430.006	932.208	644.992	872.589	1141.55	1098.25	196.334	0	1152.42	516.033	1300.61	1249.17	163.756	658.478	836.334	518.882	969.495	148.051
Q96P16	7	1	37.1065	0.430613	0.556289	1.13847	0.125527	Healthy	Sepsis_D(7)_All	35947.8	Regulation of nuclear pre-mRNA domain-containing protein 1A OS=Homo sapiens OX=9606 GN=RPRD1A PE=1 SV=1	0	21.3977	55.461	820.51	803.992	344.643	146.593	25.0836	690.315	209.876	584.762	174.874	32.5676	67.9598	87.9394	103.469	66.1914	40.623	49.5396	736.883	579.85	506.362	694.575	424.402	49.3618	290.712	165.615
O60888	7	1	47.8818	0.434357	0.556702	2.63764	0.124262	Sepsis_D(7)_All	Healthy	19230.4	Protein CutA OS=Homo sapiens OX=9606 GN=CUTA PE=1 SV=2	0	627.058	105.976	472.776	349.827	604.209	855.597	357.334	651.637	459.459	748.908	1368.21	222.755	440.668	247.298	1254.84	13064.4	307.653	77.1087	292.026	210.111	160.529	742.119	254.399	35.0981	304.881	374.645
P03190;P0C702;Q3KSU5	7	1	38.565	0.43941	0.557686	1.25525	0.122583	Sepsis_D(7)_All	Healthy	94513.6	Ribonucleoside-diphosphate reductase large subunit OS=Epstein-Barr virus (strain B95-8) OX=10377 GN=RIR1 PE=3 SV=1	6562.78	8083.04	14578.5	4646.74	6304.62	6988.48	8874.07	13175.4	5276.17	4830.02	4640.74	6780.9	7279.21	7582.53	8067.22	11878.5	27741.7	6756.57	26138.3	5845.63	6338.54	11398.2	4289.33	7821.57	11426.3	5564.16	9713.53
Q86YP4	7	1	46.2062	0.463208	0.564896	1.32078	0.115085	Healthy	Sepsis_D(7)_All	68405.1	Transcriptional repressor p66-alpha OS=Homo sapiens OX=9606 GN=GATAD2A PE=1 SV=1	265.133	71.7961	19.0051	248.693	287.305	160.005	312.376	417.542	182.443	31.0355	216.584	125.973	177.313	209.304	109.31	306.936	4.75987	183.153	105.301	224.162	251.07	383.294	48.4266	37.9557	84.0872	87.8069	12.799
Q99747	7	1	39.7053	0.473186	0.570354	1.04238	0.112133	Sepsis_D(7)_All	Healthy	35088.5	Gamma-soluble NSF attachment protein OS=Homo sapiens OX=9606 GN=NAPG PE=1 SV=1	483.853	775.827	1477.96	455.872	172.987	252.775	499.631	499.586	78.6608	47.8729	181.423	484.596	448.488	411.628	640.254	596.888	491.078	228.944	715.454	608.023	447.715	541.128	55.3338	123.328	737.935	588.604	1107.59
P58546	7	1	65.9673	0.515669	0.586558	1.69283	0.100705	Sepsis_D(7)_All	Healthy	13065.9	Myotrophin OS=Homo sapiens OX=9606 GN=MTPN PE=1 SV=2	285.058	909.639	7148.42	210.209	132.187	121.636	736.842	3648.81	277.323	55.8697	716.226	747.164	809.237	159.515	2981.17	6731.79	26.713	1611.81	6987.69	234.359	174.199	8916.46	59.891	75.699	3300.91	168.869	5223.66
P82979	7	1	38.0704	0.567502	0.609609	1.0275	0.0889532	Healthy	Sepsis_D(7)_All	23727.9	SAP domain-containing ribonucleoprotein OS=Homo sapiens OX=9606 GN=SARNP PE=1 SV=3	8444.46	6690.14	6941.21	8516.49	11363.6	9381.68	9466.66	10728.5	10518.1	10080	8269.35	8038.47	8514.11	2616.93	10452.4	8372.54	4533.87	7861.9	7903.12	9978.11	11393.2	9881.98	12018.8	15965.5	11486.6	8424.22	6719.96
Q96T76	7	1	33.7326	0.603183	0.621703	1.31914	0.0820627	Sepsis_D(7)_All	Healthy	115001	MMS19 nucleotide excision repair protein homolog OS=Homo sapiens OX=9606 GN=MMS19 PE=1 SV=2	0	152.911	7.22408	400.847	536.916	1006.78	207.012	695.32	624.644	595.949	587.735	418.246	865.819	1053.68	714.732	978.82	0	1117.92	449.927	604.623	611.874	218.522	578.776	404.007	0	579.984	295.876
P13179	7	1	37.266	0.609433	0.622998	3.1947	0.0809465	Healthy	Sepsis_D(7)_All	240472	RNA-directed RNA polymerase L OS=Chandipura virus (strain I653514) OX=11273 GN=L PE=3 SV=2	0	8244.57	88.0931	725.813	3932.86	8185.12	3899.73	492.719	15203.5	23001.2	1170.34	994.271	295.333	1595.2	2914.83	689.48	0	1429.58	558.28	666.265	10898.9	2231.85	6170.72	1309.13	19.5484	2386.76	605.439
P63173	7	1	57.8152	0.60956	0.622998	3.71939	0.0809241	Sepsis_D(7)_All	Healthy	8274.93	60S ribosomal protein L38 OS=Homo sapiens OX=9606 GN=RPL38 PE=1 SV=2	26.846	55.1001	3.42994	94.0302	206.537	55.033	191.41	31.8349	23.1059	71.7604	101.746	21.0963	37.6663	744.094	18.4246	4.86917	1139.37	90.417	44.0958	102.292	94.1864	1961.52	143.029	99.5305	15.2262	181.839	0.285826
Q0D2K2	7	1	33.5503	0.610542	0.622998	1.06283	0.0807512	Sepsis_D(7)_All	Healthy	64659.9	Kelch-like protein 30 OS=Homo sapiens OX=9606 GN=KLHL30 PE=2 SV=3	0	158.495	0	0	0	0	0	0	0	0	0	0	0	2.21769	0	60.4593	0	188.99	0	0	0	0	0	0	34.7031	0	0
O14529	7	1	43.7144	0.624522	0.631353	2.68896	0.0783569	Healthy	Sepsis_D(7)_All	162190	Homeobox protein cut-like 2 OS=Homo sapiens OX=9606 GN=CUX2 PE=1 SV=4	331.9	256.791	897.125	128.863	0	61.4938	0	165.935	69.4986	5.07481	51.8763	138.415	10.9768	139.816	191.039	108.77	20.7896	31.3854	0	40.3946	141.908	45.7962	0	84.9901	199.138	6.45642	0
Q99426	7	1	43.1471	0.653385	0.641522	1.25967	0.0737982	Healthy	Sepsis_D(7)_All	27610.7	Tubulin-folding cofactor B OS=Homo sapiens OX=9606 GN=TBCB PE=1 SV=2	277.368	577.991	1254.58	455.035	288.924	278.395	530.217	716.211	50.7948	0	246.074	403.316	130.775	344.087	56.0282	818.282	0	489.471	319.369	262.942	176.242	781.695	0	13.4689	977.451	197.417	761.258
Q8IVU3	7	1	30.2537	0.661516	0.644341	2.19242	0.0726031	Sepsis_D(7)_All	Healthy	116609	Probable E3 ubiquitin-protein ligase HERC6 OS=Homo sapiens OX=9606 GN=HERC6 PE=1 SV=2	0	366.346	43.2851	24.7694	0	0	0	0	0	0	22.3047	0	0	0	0	316.598	0	915.793	310.547	0	0	0	0	0	37.0498	2.23789	14.5283
Q8IYM9	7	1	35.829	0.665526	0.645324	1.1213	0.0720277	Healthy	Sepsis_D(7)_All	58087.9	E3 ubiquitin-protein ligase TRIM22 OS=Homo sapiens OX=9606 GN=TRIM22 PE=1 SV=1	546.376	1122.4	796.433	468.204	572.196	697.137	1880.31	1875.74	601.391	1506.55	305.05	674.499	515.599	868.183	781.602	1210.47	1231.73	1292.37	809.103	621.488	688.381	2215.23	890.122	548.891	1199.67	869.887	539.859
Q96QU8	7	1	41.6552	0.69865	0.65839	2.19539	0.0676127	Healthy	Sepsis_D(7)_All	130138	Exportin-6 OS=Homo sapiens OX=9606 GN=XPO6 PE=1 SV=1	0	0.610617	1309.06	1312.08	888.015	174.151	274.55	163.722	238.624	0	286.823	54.4147	351.056	116.81	34.3687	27.9529	0	0	263.968	479.821	965.712	553.744	33.9033	0	64.1037	144.125	0
Q7Z6K3;REVERSE22267	7	1	44.6925	0.699936	0.65839	1.50515	0.0674531	Sepsis_D(7)_All	Healthy	46747.3	Protein prenyltransferase alpha subunit repeat-containing protein 1 OS=Homo sapiens OX=9606 GN=PTAR1 PE=1 SV=2	0	44.4221	0	1642.86	1121.95	1019.75	201.936	6.02538	355.988	249.662	1384.73	968.77	2342.8	1363.75	856.017	0	0	0	1295.32	829.752	723.458	42.561	550.066	205.916	70.7448	1245.35	0
Q2HRB6	7	1	35.8079	0.70193	0.659169	1.25754	0.0672074	Sepsis_D(7)_All	Healthy	58322	Capsid scaffolding protein OS=Human herpesvirus 8 type P (isolate GK18) OX=868565 GN=ORF17 PE=1 SV=1	0	487.956	343.246	177.362	77.8829	152.581	6.92535	18.1893	37.2444	138.696	149.704	430.858	92.0196	9.4811	63.6365	0	0	54.7836	328.071	240.313	47.5836	161.465	106.421	260.197	251.143	170.823	712.143
O95834	7	1	33.9393	0.717622	0.665786	1.14308	0.0653439	Healthy	Sepsis_D(7)_All	71648.3	Echinoderm microtubule-associated protein-like 2 OS=Homo sapiens OX=9606 GN=EML2 PE=1 SV=1	0	272.337	27.5465	5295.74	1493.64	1201.21	876.779	278.915	4455.65	1950.81	4131.35	690.66	414.94	285.765	1679.24	434.99	1129.08	756.508	182.565	2537.14	3143.52	791.819	5109.17	1705.51	0	515.355	68.6361
P10599	7	1	50.4943	0.750238	0.677121	1.21689	0.061859	Healthy	Sepsis_D(7)_All	12022.7	Thioredoxin OS=Homo sapiens OX=9606 GN=TXN PE=1 SV=3	0	3418.51	12451.1	2597.56	3104.76	2490.6	969.603	1339.59	2292.07	3139.05	2904.36	2614.09	2455.48	1771.45	2017.53	1125.05	0	1564.05	5865.74	2426.27	2942.93	1953.46	2533.95	3963.6	3555.62	2835.11	3900.07
Q9NVR2	7	1	35.6202	0.751446	0.677121	2.57106	0.0617396	Healthy	Sepsis_D(7)_All	83262.6	Integrator complex subunit 10 OS=Homo sapiens OX=9606 GN=INTS10 PE=1 SV=2	0	481.352	1879.58	177.077	175.444	56.1266	79.1698	109.994	84.7177	196.289	100.045	155.641	238.447	311.467	59.0445	97.2072	307.474	144.772	37.6587	39.5992	26.7553	2.68384	88.4516	33.9454	133.674	133.569	231.713
Q9UNP9	7	1	37.6472	0.775005	0.686136	1.27474	0.0595455	Healthy	Sepsis_D(7)_All	33716	Peptidyl-prolyl cis-trans isomerase E OS=Homo sapiens OX=9606 GN=PPIE PE=1 SV=1	1065.61	803.714	3350	759.989	283.567	238.692	1722.68	1597.98	192.867	1054.62	280.632	940.472	983.636	828.897	435.573	1725.09	1032.77	760.589	392.388	654.027	237.571	1421.56	382.784	297.196	1604.7	790.195	1994.5
O60602	7	1	43.1277	0.778913	0.686975	6.00095	0.0592057	Healthy	Sepsis_D(7)_All	98917.2	Toll-like receptor 5 OS=Homo sapiens OX=9606 GN=TLR5 PE=1 SV=4	0	558.774	1457.47	13.6117	0	0	0	17.3257	0	0	8.11539	105.13	0	0	0	66.6782	0	4.6125	0	0	0	0	0	0	127.196	93.212	174.998
P23142	7	1	44.9005	0.786087	0.688986	1.09606	0.0585994	Sepsis_D(7)_All	Healthy	81320.1	Fibulin-1 OS=Homo sapiens OX=9606 GN=FBLN1 PE=1 SV=4	833.079	3149.01	16.5789	17.8572	11.9416	20.9412	21.0199	1576.4	434.048	37.1685	110.09	52.9798	16.2928	56.2668	356.356	2474.22	16.9335	5025.18	26.303	21.1099	12.6917	10.3171	12.1225	18.8557	2537.28	18.8361	633.918
Q9QJ56	7	1	34.1053	0.794952	0.690115	1.52699	0.0578813	Sepsis_D(7)_All	Healthy	46084.1	Protein U3 OS=Human herpesvirus 6B (strain Z29) OX=36351 GN=U3 PE=4 SV=1	225.354	518.127	673.604	0	128.984	504.511	0	429.754	26.9814	15.5512	0	43.7864	620.123	875.516	566.659	4.94712	2664	0	1131.76	11.3817	92.9903	181.501	0	29.939	126.746	0	199.73
Q9NZZ3	7	1	40.6001	0.815234	0.695016	1.94724	0.0563648	Healthy	Sepsis_D(7)_All	24627.8	Charged multivesicular body protein 5 OS=Homo sapiens OX=9606 GN=CHMP5 PE=1 SV=1	0	13.6469	0	1740.63	660.535	614.01	1743.06	125.744	3648.67	2409.02	823.539	186.251	1347	654.818	313.944	307.503	0	165.142	11.4257	627.474	1065.29	203.097	3108.7	465.838	21.9359	222.017	40.3689
Q9P032	7	1	37.0482	0.825791	0.698874	48.2641	0.0556436	Sepsis_D(7)_All	Healthy	20323.5	NADH dehydrogenase [ubiquinone] 1 alpha subcomplex assembly factor 4 OS=Homo sapiens OX=9606 GN=NDUFAF4 PE=1 SV=1	0	7.38839	12.5856	0.368193	6.20784	0	0	0	0	0	5.99857	0	0	12.557	0	0.646359	2153.01	0	0	0	0	5.33256	0	0	0.86689	0	0
Q04609;Q9HBA9	7	1	39.9479	0.825968	0.698874	2.4365	0.0556319	Sepsis_D(7)_All	Healthy	84558.9	Glutamate carboxypeptidase 2 OS=Homo sapiens OX=9606 GN=FOLH1 PE=1 SV=1	75.7891	6.74019	188.606	10.2778	0	0	95.0658	10.0105	0	0	0	0.0139621	118.046	367.138	7.96595	159.704	609.376	8.46932	132.51	0	0	157.439	0	0	0	0	40.1944
Q14011	7	1	56.1002	0.832848	0.701018	1.76169	0.0551872	Healthy	Sepsis_D(7)_All	18648	Cold-inducible RNA-binding protein OS=Homo sapiens OX=9606 GN=CIRBP PE=1 SV=1	122.251	0	600.124	362.328	4.92981	0	19.5248	100.077	0	197.122	9.87932	125.225	331.722	200.748	10.5047	0	0	15.3938	0	35.196	40.9518	200.471	3.05736	0	180.038	198.767	5.15793
O96008	7	1	39.2725	0.835423	0.70193	1.54618	0.0550256	Healthy	Sepsis_D(7)_All	38235.3	Mitochondrial import receptor subunit TOM40 homolog OS=Homo sapiens OX=9606 GN=TOMM40 PE=1 SV=1	0	613.327	9.19432	1196.92	3416.24	1884.08	2248.52	396.469	1104.13	953.196	1136.43	322.027	1415.25	832.061	849.65	642.808	121.156	415.25	1086.28	842.39	1508.79	528.164	1744.97	854.783	0	629.59	68.5419
Q7Z2Z1	7	1	37.7029	0.870561	0.71208	2.04115	0.0530871	Healthy	Sepsis_D(7)_All	212853	Treslin OS=Homo sapiens OX=9606 GN=TICRR PE=1 SV=2	42.1178	0	392.212	0	0	0	0	37.9906	0	0	0	47.7603	26.0205	0	0	0	0	0	12.8328	0	4.5556	0	0	0	41.2161	39.0856	221.908
Q5M9N0	7	1	39.5612	0.892822	0.718348	1.03708	0.0521091	Sepsis_D(7)_All	Healthy	127654	Coiled-coil domain-containing protein 158 OS=Homo sapiens OX=9606 GN=CCDC158 PE=2 SV=2	937.015	834.112	2448.56	1336.87	627.702	1059.94	1883.3	809.872	530.318	2884.81	525.225	1268.13	1448.62	1230.13	1374.32	442.356	3014	121.158	3399.94	1686.39	1367.1	2003.49	746.277	650.375	1745.54	1488.28	1029.7
Q02750	7	1	47.1754	0.928055	0.727496	1.58296	0.0509464	Sepsis_D(7)_All	Healthy	43781.3	Dual specificity mitogen-activated protein kinase kinase 1 OS=Homo sapiens OX=9606 GN=MAP2K1 PE=1 SV=2	85.0292	105.249	212.721	117.943	71.4979	154.049	94.1998	147.056	340.332	660.433	106.591	78.4854	116.24	68.4651	90.5911	256.27	297.752	2255.48	85.469	236.414	381.51	198.169	680.559	327.448	68.7026	89.2779	13.7194
Q9H8Y8	7	1	44.3556	0.938798	0.729493	6.01908	0.0506842	Healthy	Sepsis_D(7)_All	47316.5	Golgi reassembly-stacking protein 2 OS=Homo sapiens OX=9606 GN=GORASP2 PE=1 SV=3	0	12.7295	5970.55	51.5813	39.0738	51.9083	45.0517	25.2573	25.7399	22.6986	31.0875	31.6728	8.97565	30.2036	24.8877	18.6136	148.803	26.5482	74.7084	23.9289	45.176	14.4597	39.1324	23.4647	13.6889	46.2703	1162.07
Q9NYV6;A6NIE6	7	1	32.904	0.969826	0.73548	1.10285	0.050166	Healthy	Sepsis_D(7)_All	74905.8	RNA polymerase I-specific transcription initiation factor RRN3 OS=Homo sapiens OX=9606 GN=RRN3 PE=1 SV=1	0	6.34216	17.9948	1755.01	611.856	245.666	89.018	0	1029.2	452.251	2764.84	91.3943	108.225	75.4457	440.084	11.8411	0	31.6778	38.3316	431.75	457.774	0	1549.51	154.451	276.438	53.6723	0
Q9C0I1	7	1	30.7211	0.975727	0.736004	1.02332	0.0501074	Sepsis_D(7)_All	Healthy	87231.4	Myotubularin-related protein 12 OS=Homo sapiens OX=9606 GN=MTMR12 PE=1 SV=2	0	425.135	2399.03	1367.61	1700.01	949.632	504.204	1741.96	620.155	513.55	928.185	1130.88	1202.47	1092.15	2537.95	2805.05	0	1175.87	482.394	1290.76	687.23	779.87	1089.53	814.488	980.362	784.15	0
Q9H1E5	7	1	42.35	0.982439	0.736953	1.61864	0.0500562	Healthy	Sepsis_D(7)_All	39294.4	Thioredoxin-related transmembrane protein 4 OS=Homo sapiens OX=9606 GN=TMX4 PE=1 SV=1	0	1991.38	433.95	586.645	876.205	1109.33	488.94	685.178	901.178	1405.69	519.426	391.487	288.269	721.533	394.419	451.473	223.384	552.319	1264.99	571.613	903.865	542.247	919.9	533.628	12.411	473.895	139.834
Q04323	7	1	48.9382	0.995857	0.741291	1.35549	0.0500031	Healthy	Sepsis_D(7)_All	33439.4	UBX domain-containing protein 1 OS=Homo sapiens OX=9606 GN=UBXN1 PE=1 SV=2	1005.51	1730.84	3921.06	420.339	548.091	707.39	158.452	757.036	496.275	313.563	479.814	749.447	552.664	596.676	773.063	565.18	1199.81	550.963	1479.8	563.288	928.513	804.084	201.166	629.444	1294.22	567.424	679.468
Q8IXJ6	7	1	44.7369	0.997091	0.741291	1.2461	0.0500015	Healthy	Sepsis_D(7)_All	43809.5	NAD-dependent protein deacetylase sirtuin-2 OS=Homo sapiens OX=9606 GN=SIRT2 PE=1 SV=2	0	358.599	0	2055.77	823.552	687.009	1895.34	134.27	3320.73	2296.5	1582.95	669.056	27.2155	58.8259	139.083	293.914	0	187.252	0	1408.68	1159.22	2248.65	5183.21	447.859	1263.68	987.237	130.031
P13878;Q6I7C2;Q9IMP5	7	2	43.6673	0.00196317	0.152691	7.09934	0.930493	Sepsis_D(7)_All	Healthy	83024.3	Polymerase acidic protein OS=Influenza C virus (strain C/JJ/1950) OX=11560 GN=PA PE=3 SV=1	0	214.032	32.6637	253.71	238.668	543.334	175.254	88.9638	152.799	143.48	2114.47	1876.17	1427.46	996.478	582.144	78.9805	757.242	294.63	1518.95	3089.97	250.107	53.7199	324.28	2306.62	528.367	1900.81	4141.38
Q15554	7	2	36.0811	0.0261951	0.373867	13.3561	0.652586	Healthy	Sepsis_D(7)_All	59764.7	Telomeric repeat-binding factor 2 OS=Homo sapiens OX=9606 GN=TERF2 PE=1 SV=3	4.52084	38.0452	801.419	175.322	54.0257	6.50749	14.0465	0	0	4.61129	58.1603	25.3091	0	0	0	22.6329	0	0	0	0	2.6383	6.13755	0	0	13.5595	0	11.3824
P50454	7	2	37.0874	0.0300167	0.391481	5.04364	0.629378	Sepsis_D(7)_All	Healthy	46554.7	Serpin H1 OS=Homo sapiens OX=9606 GN=SERPINH1 PE=1 SV=2	3.96384	0	3.52026	2.07421	1.79889	0	5.0145	53.2734	5.19481	0	9.07312	16.569	9.05767	76.2892	27.3456	123.153	46.3167	200.859	62.8557	0.752654	1.41613	13.024	0	0	33.9547	4.8214	16.2032
Q14444	7	2	35.0841	0.0418802	0.418052	1.66656	0.569466	Sepsis_D(7)_All	Healthy	78537.4	Caprin-1 OS=Homo sapiens OX=9606 GN=CAPRIN1 PE=1 SV=2	21.0602	609.574	768.874	278.127	213.83	267.495	318.865	604.403	78.9701	62.585	275.35	490.695	764.134	755.373	1057.36	478.077	502.14	475.212	1031.33	556.168	356.396	403.2	147.639	69.1048	882.994	245.464	642.813
Q8NEK5	7	2	39.4628	0.0809415	0.495908	1.72081	0.440782	Sepsis_D(7)_All	Healthy	64495.6	Zinc finger protein 548 OS=Homo sapiens OX=9606 GN=ZNF548 PE=1 SV=2	177.846	120.352	33.0633	97.3998	115.78	149.286	30.2387	130.861	94.4272	0.245636	81.195	158.496	104.156	119.808	195.367	131.702	402.835	210.746	346.374	82.2442	94.6506	155.981	14.2094	93.4693	345.574	98.9412	141.892
P08708	7	2	48.7801	0.154164	0.503619	1.51053	0.310021	Sepsis_D(7)_All	Healthy	15607.2	40S ribosomal protein S17 OS=Homo sapiens OX=9606 GN=RPS17 PE=1 SV=2	0	609.054	560.972	1113.56	921.915	593.835	1080.36	1163.58	1406.09	620.405	645.552	659.207	677.384	722.855	935.007	1001.82	6474.2	967.521	783.092	1202.43	946.114	1082.92	717.229	1167.1	1479.9	542.3	717.725
P04424	7	2	37.7368	0.197913	0.503619	2.34132	0.260705	Sepsis_D(7)_All	Healthy	51943.2	Argininosuccinate lyase OS=Homo sapiens OX=9606 GN=ASL PE=1 SV=4	0	958.765	1826.57	1085.77	1063.55	968.77	1326.39	968.553	1044.89	1240.29	1215.35	1154.15	965.476	845.26	906.374	1350.84	24425.9	1443.21	506.499	1067.28	525.843	728.199	1090.71	1505.93	1779.06	1237.39	979.659
Q7Z6I6	7	2	38.2157	0.272724	0.510263	1.31736	0.200658	Sepsis_D(7)_All	Healthy	119723	Rho GTPase-activating protein 30 OS=Homo sapiens OX=9606 GN=ARHGAP30 PE=1 SV=3	382.002	226.08	236.877	234.397	165.205	737.013	81.3513	253.261	435.347	19.2714	170.502	325.271	222.563	251.211	235.05	105.227	65.0966	239.859	174.463	279.992	1061.88	472.762	899.479	255.409	399.151	405.87	641.441
Q9BVP2	7	2	46.2102	0.282812	0.510263	1.04998	0.194171	Healthy	Sepsis_D(7)_All	62506.5	Guanine nucleotide-binding protein-like 3 OS=Homo sapiens OX=9606 GN=GNL3 PE=1 SV=2	0	5255.26	3554.72	6043.38	7653	8289.61	7485.65	8050.5	12252.7	14754.4	5840.97	5997.75	5755.28	6091.5	4705.4	7770.41	3026.61	11689	9786.17	5412.58	8612.53	8660.2	13272.4	7637.89	4619.95	5977.59	3885.7
P35249	7	2	36.3711	0.344466	0.525704	1.02837	0.16036	Healthy	Sepsis_D(7)_All	40195	Replication factor C subunit 4 OS=Homo sapiens OX=9606 GN=RFC4 PE=1 SV=2	0	2824.72	1934.52	1923.66	1418.59	1531.24	2345.81	2111.08	3142.23	2070.78	1583.82	1799.62	1706.99	2941.96	2615	2922.43	261.681	1654.97	1692.26	1804.79	1523.65	2444.13	2004.01	2301.2	1094.54	1938.44	1619.72
Q0GBY0;Q4F8Z9	7	2	34.6612	0.400899	0.547718	1.12999	0.136236	Healthy	Sepsis_D(7)_All	244743	Large structural protein OS=Rabies virus (strain China/MRV) OX=445791 GN=L PE=3 SV=1	0	1450.41	458.864	281.525	261.966	2995.32	233.753	205.574	99.6919	148.511	274.553	446.023	214.011	188.537	465.718	65.3384	106.393	62.9814	2138.68	334.232	212.392	478.538	385.243	138.455	569.049	1078.64	2071.89
Q15813	7	2	34.7411	0.419527	0.551557	1.08725	0.129381	Healthy	Sepsis_D(7)_All	59973.5	Tubulin-specific chaperone E OS=Homo sapiens OX=9606 GN=TBCE PE=1 SV=1	29.8253	471.345	217.199	274.602	1139.06	392.853	82.3235	80.8558	431.037	421.321	394.675	229.429	433.64	533.74	324.239	168.17	251.398	315.155	709.209	335.904	422.323	271.596	172.132	344.651	105.864	306.278	217.333
Q15417	7	2	46.7911	0.437678	0.55721	1.5724	0.123155	Sepsis_D(7)_All	Healthy	36584.9	Calponin-3 OS=Homo sapiens OX=9606 GN=CNN3 PE=1 SV=1	104.186	205.232	364.494	285.702	120.303	155.668	150.787	338.704	120.255	152.284	261.166	247.972	233.254	134.35	178.858	229.465	73.1557	104.7	75.5467	669.394	159.539	258.712	1668.81	396.372	245.092	182.475	220.917
P54725	7	2	47.9406	0.518884	0.587029	2.02686	0.0999099	Healthy	Sepsis_D(7)_All	39666.3	UV excision repair protein RAD23 homolog A OS=Homo sapiens OX=9606 GN=RAD23A PE=1 SV=1	434.974	902.634	1543.59	796.75	246.547	140.985	15.3339	68.1852	87.7959	47.8401	448.04	203.093	88.0704	108.661	142.022	60.0946	128.574	66.3037	769.89	194.084	227.11	30.4544	46.5639	44.8147	524.665	209.88	301.349
Q9C0K0	7	2	37.403	0.523874	0.589316	1.19696	0.0986944	Healthy	Sepsis_D(7)_All	97059.3	B-cell lymphoma/leukemia 11B OS=Homo sapiens OX=9606 GN=BCL11B PE=1 SV=1	743.407	462.463	1883.53	363.07	363.917	358.979	689.048	1848.08	840.273	1203.33	553.435	331.426	534.896	987.089	332.208	1851.05	641.265	1488.37	256.957	468.026	445.408	814.985	699.439	1072.99	1201.94	510.712	245.791
P11166	7	2	45.4513	0.525502	0.589647	10.2494	0.0983023	Sepsis_D(7)_All	Healthy	54426.1	Solute carrier family 2_ facilitated glucose transporter member 1 OS=Homo sapiens OX=9606 GN=SLC2A1 PE=1 SV=2	0	18.3246	6.46782	89.1577	157.554	65.5957	129.733	31.6214	68.1449	101.729	85.0314	28.7211	21.0423	24.0991	6.65677	42.794	9020.05	7.51415	25.0759	75.6581	50.6052	84.1	38.098	30.1055	2046.77	50.5005	8.17563
Q9BXU7	7	2	41.2122	0.608836	0.622998	3.42478	0.0810521	Sepsis_D(7)_All	Healthy	105302	Ubiquitin carboxyl-terminal hydrolase 26 OS=Homo sapiens OX=9606 GN=USP26 PE=1 SV=1	0	0	6.34971	34.2763	57.9078	9.64775	43.9827	0	0	53.3653	143.052	0.00104344	0	0	0	0	0	0	0	181.007	0	0	29.8418	451.866	0	4.13077	386.721
Q8NFW8	7	2	34.6284	0.684622	0.653851	1.06262	0.0694101	Sepsis_D(7)_All	Healthy	49063.6	N-acylneuraminate cytidylyltransferase OS=Homo sapiens OX=9606 GN=CMAS PE=1 SV=2	182.879	326.01	369.298	496.423	451.988	1150.25	1447.02	452.266	629.306	266.394	537.162	755.664	666.319	568.928	506.755	439.749	318.561	858.597	1163.03	1520.03	673.979	333.843	298.749	747.921	256.768	641.882	138.613
O00170	7	2	35.252	0.841467	0.70362	1.0376	0.0546572	Healthy	Sepsis_D(7)_All	38092.3	AH receptor-interacting protein OS=Homo sapiens OX=9606 GN=AIP PE=1 SV=2	328.721	337.097	722.424	382.865	253.798	198.781	536.519	460.09	113.424	151.263	276.397	461.241	344.137	438.635	549.477	334.163	348.161	232.477	488.053	176.439	204.25	321.724	164.014	196.242	437.316	275.287	461.774
P48739	7	2	34.1303	0.93005	0.727496	1.00342	0.0508944	Healthy	Sepsis_D(7)_All	31825.3	Phosphatidylinositol transfer protein beta isoform OS=Homo sapiens OX=9606 GN=PITPNB PE=1 SV=2	989.093	1447.83	2349.35	636.142	734.06	959.555	943.181	1689.42	943.18	1859.71	628.939	1137.29	1553.76	1220.74	790.148	1119.72	1717.62	1439.61	899.161	684.151	723.824	1291.5	1773.76	1950.55	2067.16	841.004	1426.01
Q5JSZ5	7	2	33.8947	0.979015	0.736822	1.26524	0.0500803	Healthy	Sepsis_D(7)_All	244107	Protein PRRC2B OS=Homo sapiens OX=9606 GN=PRRC2B PE=1 SV=2	1054.55	1516.11	5019.6	1350.96	691.133	565.824	1723.75	945.668	326.781	168.302	201.017	844.842	763.608	996.378	834.3	1372.73	1889.4	856.191	846.939	1409.97	492.821	1328.35	311.444	1951.07	1047.92	658.064	2149.32
P12724	7	3	69.411	0.00276486	0.167517	2.72525	0.910336	Sepsis_D(7)_All	Healthy	18898.6	Eosinophil cationic protein OS=Homo sapiens OX=9606 GN=RNASE3 PE=1 SV=2	133.578	7112.81	11226	10928.9	9336.26	25357.6	11735.2	29795.3	14973.7	12512	28395.3	23918.9	31360	32613.5	50429	20582.6	22237.4	32264.9	36540.6	34339.9	24060	142233	16678.1	46458.5	22177.8	28999.2	23406.6
Q9Y4Z0	7	3	61.2214	0.0486426	0.443591	3.12945	0.541243	Healthy	Sepsis_D(7)_All	15520.8	U6 snRNA-associated Sm-like protein LSm4 OS=Homo sapiens OX=9606 GN=LSM4 PE=1 SV=1	0	220.507	732.833	479.202	576.475	15.829	239.329	66.4632	246.289	361.644	107.561	15.258	9.59901	0	0	140.642	0	19.6788	52.836	114.687	489.22	525.765	82.6141	14.4309	8.33818	10.1781	5.50176
Q96S97	7	3	48.0266	0.132055	0.503619	3.2929	0.341239	Healthy	Sepsis_D(7)_All	36072	Myeloid-associated differentiation marker OS=Homo sapiens OX=9606 GN=MYADM PE=1 SV=2	33.7429	594.855	1928	239.352	561.414	218.133	74.1796	21.9264	78.1048	180.421	47.559	172.142	102.514	261.732	57.7141	122.258	0	344.092	23.6217	53.9234	118.96	63.7529	270.656	133.993	32.816	164.641	58.6015
Q6IN85	7	3	37.4433	0.151203	0.503619	1.23604	0.313911	Sepsis_D(7)_All	Healthy	95995.8	Serine/threonine-protein phosphatase 4 regulatory subunit 3A OS=Homo sapiens OX=9606 GN=PPP4R3A PE=1 SV=1	0	797.916	3146.08	526.433	738.792	1185.63	640.587	934.754	1187.27	489.935	424.153	758.553	1490.5	1551.56	1920.52	1949.24	410.765	1055.42	2774.53	1328.95	1009.96	1032.17	1035.23	1267.48	482.347	685.295	1095.07
O43708	7	3	41.0398	0.797125	0.690115	1.04821	0.0577105	Sepsis_D(7)_All	Healthy	24497.4	Maleylacetoacetate isomerase OS=Homo sapiens OX=9606 GN=GSTZ1 PE=1 SV=3	1236.17	1613.28	1602.47	1071.66	1515.41	1045.05	1834.46	1639.54	995.298	1506.89	825.881	1060.76	1147.31	1204.35	1437.44	1323.59	1213.4	3138.89	1542.43	1393.08	1311.6	1686.6	1732.27	1758.51	1566.01	1237.85	1474.88
Q9Y3D6	7	3	41.3218	0.841668	0.70362	1.0168	0.0546451	Healthy	Sepsis_D(7)_All	16994.8	Mitochondrial fission 1 protein OS=Homo sapiens OX=9606 GN=FIS1 PE=1 SV=2	586.279	2036.08	2568.52	1659.25	1739.05	1753.4	1484.14	1663.76	1600.4	1719.62	1497.71	1490.61	1137.97	1501.38	1632.75	1604.23	2160.35	1825.24	2379.71	1871.84	1341.59	1412.9	1438.93	1883.77	1521.53	1702.08	1703.22
Q96IJ6	7	4	39.1299	0.181439	0.503619	1.22385	0.277669	Sepsis_D(7)_All	Healthy	46633.4	Mannose-1-phosphate guanyltransferase alpha OS=Homo sapiens OX=9606 GN=GMPPA PE=1 SV=1	0	1006.29	537.201	1325.43	1541.77	1622.02	815.69	1335.9	1715.39	1536.32	1491.84	997.087	1728.76	1583.18	2309.72	1880.63	519.374	1808.75	1321.02	1253.25	1888.6	846.591	1864.06	1706.81	602.285	1445.57	545.541
Q15056	7	4	43.4923	0.259625	0.507094	1.01709	0.209565	Sepsis_D(7)_All	Healthy	27442.1	Eukaryotic translation initiation factor 4H OS=Homo sapiens OX=9606 GN=EIF4H PE=1 SV=5	235.643	283.445	1023.42	228.211	57.2197	92.0888	554.943	148.993	117.457	122.163	82.863	150.113	85.7968	111.645	116.362	153.243	34.3441	137.033	2890.22	86.4454	152.837	281.439	15.9661	29.6767	318.789	144.234	160.272
P00403	7	6	58.2971	0.268001	0.510263	1.04877	0.203804	Sepsis_D(7)_All	Healthy	25736.2	Cytochrome c oxidase subunit 2 OS=Homo sapiens OX=9606 GN=MT-CO2 PE=1 SV=1	0	6807.94	13368.3	21837.5	37616.6	32977.6	33179.5	49342.1	39788.9	24194	19496.4	18455.5	38897.9	40578.8	45212.3	50891	4007.96	39490.1	18537.5	28246.2	29587.5	29494.3	37095.2	31219.7	7384.41	15527.5	7850.91
Q96JC1	8	1	38.7059	0.00223562	0.152691	1.49267	0.923322	Sepsis_D(7)_All	Healthy	102950	Vam6/Vps39-like protein OS=Homo sapiens OX=9606 GN=VPS39 PE=1 SV=2	732.085	667.455	162.962	533.696	358.639	654.308	407.155	727.202	825.389	342.948	906.343	715.299	595.935	752.024	746.138	950.91	1050.13	1074.66	644.257	769.529	793.521	757.165	513.336	706.258	1229.82	825.907	701.543
Q99598	8	1	53.8885	0.00633964	0.25127	92.1555	0.842503	Sepsis_D(7)_All	Healthy	33226.6	Translin-associated protein X OS=Homo sapiens OX=9606 GN=TSNAX PE=1 SV=1	0	0	0	0	0	40.8732	0	0	16.1658	0	1321.69	896.737	308.076	0.778671	3832.8	7.72517	0	115.793	608.599	1349.6	174.421	0	0	0	143.239	0	176.52
Q86Y38	8	1	50.9017	0.00805816	0.268124	5.79443	0.81722	Sepsis_D(7)_All	Healthy	108425	Xylosyltransferase 1 OS=Homo sapiens OX=9606 GN=XYLT1 PE=1 SV=1	84.5758	343.952	123.686	23.4571	28.8511	402.741	9.6913	597.329	7.31681	0	545.761	1454.48	1504.33	1406	1181.94	808.228	2086.19	1214.01	388.615	292.651	32.5672	0	260.557	929.025	1275.35	1868.1	725.811
Q9UN81	8	1	53.0729	0.0097913	0.287335	5.56719	0.794666	Healthy	Sepsis_D(7)_All	40283.9	LINE-1 retrotransposable element ORF1 protein OS=Homo sapiens OX=9606 GN=L1RE1 PE=1 SV=1	0	99.1059	853.154	333.878	129.964	169.357	265.348	198.083	9.09315	243.369	46.6144	53.6473	0	7.04609	0	201.989	0	189.975	0	23.4225	0	0	101.382	29.0741	0	40.0743	9.51727
Q9H6T3	8	1	41.8959	0.0173081	0.340497	9.96962	0.718079	Healthy	Sepsis_D(7)_All	76003.9	RNA polymerase II-associated protein 3 OS=Homo sapiens OX=9606 GN=RPAP3 PE=1 SV=2	0	0	0	271.74	781.818	0	870.421	0	426.438	32.7178	1.24734	0	0	0	0	0	0	0	0	0	392.351	0	12.7695	0	0	0	0
O75531	8	1	68.679	0.025972	0.373867	2.37962	0.654017	Healthy	Sepsis_D(7)_All	10286.7	Barrier-to-autointegration factor OS=Homo sapiens OX=9606 GN=BANF1 PE=1 SV=1	0	266.351	664.983	461.384	1185.59	367.365	1492.71	38.9544	268.454	278.858	22.3712	8.47375	2.31077	11.1331	6.426	658.864	0	18.5936	112.734	140.002	401.38	2070.2	120.874	4.7661	0	4.22913	7.24746
Q8N6G5	8	1	40.9242	0.0679653	0.474075	1.49215	0.47587	Sepsis_D(7)_All	Healthy	63028.6	Chondroitin sulfate N-acetylgalactosaminyltransferase 2 OS=Homo sapiens OX=9606 GN=CSGALNACT2 PE=1 SV=1	2617.76	1624.66	1214.03	2106.4	3099.91	2110.67	2271.21	2275.81	2253.09	2547	1709.53	1984.44	2459.13	10156.7	2533.32	2365.07	6140.05	2288.97	2798.27	2147.01	2967.64	4696.27	2959.07	3394.79	2754.13	1554.24	3203.54
P54762	8	1	37.1934	0.0804759	0.495908	3.93137	0.441948	Sepsis_D(7)_All	Healthy	111368	Ephrin type-B receptor 1 OS=Homo sapiens OX=9606 GN=EPHB1 PE=1 SV=1	76.9462	15.7348	104.933	42.2951	14.5708	152.294	17.6165	9.54304	189.71	51.5857	269.477	360.861	81.1706	130.283	203.926	0	333.33	128.946	307.094	385.667	20.5208	46.2706	125.553	531.296	57.6372	383.462	1147.28
Q86TB9	8	1	43.4992	0.0828105	0.495908	Infinity	0.436165	Sepsis_D(7)_All	Healthy	87192.4	Protein PAT1 homolog 1 OS=Homo sapiens OX=9606 GN=PATL1 PE=1 SV=2	0	0	0	0	0	0	0	0	0	0	13.9126	20.261	0	4.42893	0	0	0	0	0	0	0	0	0	0	0	27.147	326.607
Q96QT4	8	1	45.0191	0.0865921	0.495908	1.13222	0.427118	Sepsis_D(7)_All	Healthy	214807	Transient receptor potential cation channel subfamily M member 7 OS=Homo sapiens OX=9606 GN=TRPM7 PE=1 SV=1	0	15.799	18.3795	1276.66	2005.65	1241.61	1627.31	2234.7	1452.91	1064.51	803.659	780.509	1867.42	1694.96	1823.73	2352.66	242.128	1572.81	479.309	1351.11	1372.34	1332.4	1643.89	1670.37	1270.95	616.561	177.533
O15228	8	1	34.9662	0.103506	0.503619	1.48276	0.390817	Sepsis_D(7)_All	Healthy	77986.5	Dihydroxyacetone phosphate acyltransferase OS=Homo sapiens OX=9606 GN=GNPAT PE=1 SV=1	0	461.322	220.205	542.858	807.468	1015.32	1026.16	992.783	1102.97	856.145	619.432	637.407	772.613	805.395	1066.73	1315.49	3674.99	1429.18	901.641	515.237	827.554	1066.39	1164.51	682.777	949.506	817.222	462.309
Q96L93	8	1	43.1188	0.11369	0.503619	1.47836	0.371688	Healthy	Sepsis_D(7)_All	152582	Kinesin-like protein KIF16B OS=Homo sapiens OX=9606 GN=KIF16B PE=1 SV=2	6436.71	6171.06	17967.9	7902.59	10278.3	6217.46	13112	7592.6	6030.67	3675.63	5257.8	4967.57	3807.58	161.023	5066.3	7157.71	282.266	4122.58	8186.64	8118.87	8141.41	14354.2	3897.43	7690.08	6923.11	4825.26	5225.89
P47712	8	1	39.4525	0.143626	0.503619	1.32757	0.324256	Sepsis_D(7)_All	Healthy	85752.4	Cytosolic phospholipase A2 OS=Homo sapiens OX=9606 GN=PLA2G4A PE=1 SV=2	0	486.25	0	260.933	59.2584	656.71	74.5205	76.5708	1632.08	1566.25	630.503	448.58	1183.58	1216	533.007	933.13	0	1828.8	93.3676	361.008	505.463	166.498	1119.57	247.102	520.451	917.276	157.009
P09486	8	1	53.3735	0.148114	0.503619	1.82259	0.318059	Healthy	Sepsis_D(7)_All	35487.6	SPARC OS=Homo sapiens OX=9606 GN=SPARC PE=1 SV=1	0	48.6615	355.048	297.354	148.376	69.7853	180.497	70.1416	333.136	286.929	262.092	147.273	139.875	13.8697	52.6701	30.3188	0	129.929	0	0	28.6234	20.0929	296.839	94.8675	425.608	27.478	0
Q9UPN7	8	1	56.7646	0.152847	0.503619	107.2	0.311741	Healthy	Sepsis_D(7)_All	97351.1	Serine/threonine-protein phosphatase 6 regulatory subunit 1 OS=Homo sapiens OX=9606 GN=PPP6R1 PE=1 SV=5	0	0	1042.64	63.357	0	0	0	0	0	0	0	0	17.5392	0	0	0	0	0	0	0	0	0	0	0	0	0	0
Q96A05	8	1	40.2322	0.155551	0.503619	1.96933	0.308226	Sepsis_D(7)_All	Healthy	26131.6	V-type proton ATPase subunit E 2 OS=Homo sapiens OX=9606 GN=ATP6V1E2 PE=1 SV=1	0	58.1901	0	65.6886	84.1375	128.502	34.3232	81.4379	129.261	47.4585	98.1965	84.9153	196.13	140.319	93.6177	51.3665	0	198.706	79.4107	237.084	100.045	58.0163	177.852	260.673	14.9982	27.7586	286.716
Q9HCM1	8	1	38.6958	0.165344	0.503619	1.22388	0.296039	Healthy	Sepsis_D(7)_All	196682	Uncharacterized protein KIAA1551 OS=Homo sapiens OX=9606 GN=KIAA1551 PE=1 SV=3	1434.87	1423.62	3162.55	2315.97	2329.4	2006.76	2482.16	2095.87	1553.35	1062.16	599.464	1787.77	1968.88	89.7305	1477.21	1458.8	121.766	318.183	2130.21	2353.03	1528.18	2100.14	3313.32	2209.75	3441.28	1859.48	838.205
Q9NZD8	8	1	46.7684	0.171634	0.503619	1.14158	0.28863	Sepsis_D(7)_All	Healthy	35245.4	Maspardin OS=Homo sapiens OX=9606 GN=SPG21 PE=1 SV=1	0	733.66	143.778	588.372	767.566	970.927	569.222	1153.41	1228.55	813.61	759.949	855.532	486.88	943.025	903.512	598.641	270.189	821.593	432.009	913.211	1010.8	692.724	1005.94	1126.53	1361.19	814.58	528.583
Q9NVP4	8	1	50.0458	0.190079	0.503619	1.38845	0.268559	Sepsis_D(7)_All	Healthy	84130.8	Double zinc ribbon and ankyrin repeat-containing protein 1 OS=Homo sapiens OX=9606 GN=DZANK1 PE=1 SV=3	0	1070.36	1873.37	72.7601	815.15	110.773	250.296	1349.69	648.643	398.44	168.008	1054.89	2820.8	2173.09	2121.92	168.478	150.231	1073.54	424.242	1306.06	527.949	130.873	856.523	406.5	928.112	1118.43	123.955
O75431	8	1	47.6183	0.19259	0.503619	1.15209	0.266001	Sepsis_D(7)_All	Healthy	30105.4	Metaxin-2 OS=Homo sapiens OX=9606 GN=MTX2 PE=1 SV=1	0	6263.46	8563.1	8796.49	9594.59	9288.45	10848.2	7733.76	8176.29	9390.95	7502.42	7101.33	8133.36	7802.12	11365.4	6951.64	7296.03	7041	9736.94	8649.64	10692.5	9872.94	9284.57	16663	11027.3	7349.57	7581.31
Q92896	8	1	40.9369	0.194448	0.503619	1.4164	0.264133	Healthy	Sepsis_D(7)_All	138430	Golgi apparatus protein 1 OS=Homo sapiens OX=9606 GN=GLG1 PE=1 SV=2	170.561	170.577	382.493	356.549	591.454	256.035	75.3722	48.72	254.529	292.427	45.1064	23.1193	106.145	342.14	143.093	10.8513	238.167	177.433	0	276.991	211.022	383.428	288.214	396.629	112.665	63.1483	300.888
P62269	8	1	64.0045	0.211171	0.504248	1.20921	0.248213	Sepsis_D(7)_All	Healthy	17718.7	40S ribosomal protein S18 OS=Homo sapiens OX=9606 GN=RPS18 PE=1 SV=3	0	0	342.158	149.329	39.1775	21.2294	60.2923	292.755	0	0	132.335	172.779	166.675	155.706	63.003	326.926	0	200.812	27.7036	68.2207	68.7355	99.3238	0	0	200.364	156.181	21.4915
Q9BYD6	8	1	40.087	0.220786	0.504248	1.32291	0.239726	Healthy	Sepsis_D(7)_All	37136.9	39S ribosomal protein L1_ mitochondrial OS=Homo sapiens OX=9606 GN=MRPL1 PE=1 SV=2	316.424	366.881	28.657	396.164	174.471	404.395	562.804	743.929	315.112	75.6082	125.501	572.626	292.848	12.7505	835.789	588.332	18.893	42.0257	330.103	369.072	52.2792	454.047	143.001	145.719	16.8122	301.163	48.2001
Q04912	8	1	42.3827	0.241837	0.504248	2.63306	0.222626	Healthy	Sepsis_D(7)_All	154808	Macrophage-stimulating protein receptor OS=Homo sapiens OX=9606 GN=MST1R PE=1 SV=3	0	240.952	7.05404	68.7978	93.3752	167.193	133.379	26.7171	570.693	1577.3	42.9128	94.4766	37.346	140.541	20.0468	57.8994	0	576.689	0	27.7122	233.465	19.9946	510.821	25.7616	0	75.2935	0
Q86Y13	8	1	38.8877	0.245398	0.504248	1.046	0.219916	Sepsis_D(7)_All	Healthy	140144	E3 ubiquitin-protein ligase DZIP3 OS=Homo sapiens OX=9606 GN=DZIP3 PE=1 SV=2	0	6951.39	8394.91	6485.65	8414.56	8081.9	7091.59	9420.84	9550.23	10445.3	5886.8	5960.63	8293.29	6495.44	9527.16	8423.48	3412.8	7327.82	9786.85	8114.12	9518.84	9272.2	10473.5	10036	9778.07	5610.3	5156.97
Q15477	8	1	40.8856	0.250295	0.504957	1.07348	0.216269	Sepsis_D(7)_All	Healthy	138725	Helicase SKI2W OS=Homo sapiens OX=9606 GN=SKIV2L PE=1 SV=3	0	682.391	3208.93	932.8	1116.18	1257.19	717.908	880.829	1308.22	1832.5	778.494	1427.39	1404.58	1039.83	878.043	1062.2	260.473	953.886	2045.91	910.708	1346.27	1387.25	1735.08	1635.05	3166.56	1214.96	537.249
Q5T1M5	8	1	39.5671	0.26175	0.508255	1.15318	0.208081	Healthy	Sepsis_D(7)_All	134143	FK506-binding protein 15 OS=Homo sapiens OX=9606 GN=FKBP15 PE=1 SV=2	115.616	458.726	948.176	120.237	54.1346	99.2208	0	192.774	63.4955	89.5015	64.6162	189.517	205.67	296.635	225.707	70.7546	200.299	115.408	315.098	154.748	163.338	92.0761	79.2093	35.3153	462.147	278.697	208.282
B3EUR4;A8C8X1;P16512;P16510	8	1	50.0205	0.263199	0.508869	1.33278	0.207078	Sepsis_D(7)_All	Healthy	86932.6	RNA-directed RNA polymerase catalytic subunit OS=Influenza A virus (strain A/Swine/Wisconsin/1/1961 H1N1) OX=383533 GN=PB1 PE=3 SV=1	671.465	666.701	2014.62	700.777	716.028	470.301	1510.14	1082.01	226.587	344.695	771.49	1222.58	995.76	1116.42	700.691	1056.35	405.004	760.839	458.615	1132.15	549.758	1095.5	452.203	1224.7	874.518	1334.24	4888.77
O60613	8	1	46.0057	0.270717	0.510263	30.2551	0.201986	Sepsis_D(7)_All	Healthy	18398	Selenoprotein F OS=Homo sapiens OX=9606 GN=SELENOF PE=1 SV=4	0	2.90625	0	0	0	2.39387	0	0	0	0	0	43.0581	0	0	0	0	0	0	25.5704	0	0	0	0	121.78	0	82.1968	0
Q7Z4H7	8	1	39.9848	0.27183	0.510263	1.40427	0.201248	Healthy	Sepsis_D(7)_All	109705	HAUS augmin-like complex subunit 6 OS=Homo sapiens OX=9606 GN=HAUS6 PE=1 SV=2	0	53.5887	173.186	128.358	118.215	41.5452	16.1158	51.3418	15.8454	8.14011	39.79	27.2093	182.148	171.112	59.6448	23.204	0	10.8921	0	0	60.3141	22.8598	0	0	94.9193	30.4941	11.437
P01903	8	1	60.6912	0.311221	0.515808	2.46762	0.177445	Healthy	Sepsis_D(7)_All	28778	HLA class II histocompatibility antigen_ DR alpha chain OS=Homo sapiens OX=9606 GN=HLA-DRA PE=1 SV=1	6.27622	28.2967	0	5.2189	0	0	10.7139	1.03212	0	5.57595	0	0	5.00555	4.24154	0	0	0	0	0	8.67842	0	4.64919	0	0	5.26129	3.43016	8.08075
Q2TAA2	8	1	58.1517	0.372008	0.536104	1.06631	0.147903	Sepsis_D(7)_All	Healthy	28055	Isoamyl acetate-hydrolyzing esterase 1 homolog OS=Homo sapiens OX=9606 GN=IAH1 PE=1 SV=1	0	2869.04	758.757	1089.29	1428.84	3889.3	1379.28	2349.25	3050.43	3184.04	3370.44	2036.28	2291.95	2281.01	2898.2	1705.92	172.139	1681.71	1955.37	2798.12	1929.11	1957.03	4197.2	3061.12	90.6237	2300.06	1524.96
Q9NX76	8	1	51.9713	0.381206	0.538945	1.38128	0.144042	Sepsis_D(7)_All	Healthy	20761.1	CKLF-like MARVEL transmembrane domain-containing protein 6 OS=Homo sapiens OX=9606 GN=CMTM6 PE=1 SV=1	180.255	43.5472	372.151	26.3796	33.1427	152.774	86.2299	285.498	65.9997	30.2591	172.609	41.8679	55.6692	213.475	235.843	320.928	777.494	53.375	193.626	143.062	139.514	253.976	62.5521	217.176	26.257	54.7332	34.6673
Q96RD7	8	1	52.4157	0.3966	0.545918	1.06577	0.137889	Sepsis_D(7)_All	Healthy	48677.5	Pannexin-1 OS=Homo sapiens OX=9606 GN=PANX1 PE=1 SV=4	0	1114.78	980.006	1988.71	2490.06	3103.88	1448.32	1814.17	2843.05	1772.06	1976.58	1694.65	2325.57	2997.97	1926.2	2434.13	2897.05	3208.99	602.172	1388.93	2123.4	1161.9	3354.41	1485.66	69.4661	1619.25	540.185
P51114	8	1	47.4883	0.410726	0.550761	1.30665	0.132558	Sepsis_D(7)_All	Healthy	70063.1	Fragile X mental retardation syndrome-related protein 1 OS=Homo sapiens OX=9606 GN=FXR1 PE=1 SV=3	336.55	131.096	485.876	216.903	264.237	200.53	155.422	727.187	328.312	144.027	192.008	206.034	500.422	561.763	505.553	795.4	326.108	687.171	290.93	281.312	464.149	451.032	299.595	203.156	560.326	287.506	29.5466
P50402	8	1	56.0462	0.417037	0.55122	1.02957	0.130269	Healthy	Sepsis_D(7)_All	29050.9	Emerin OS=Homo sapiens OX=9606 GN=EMD PE=1 SV=1	2015.54	1528.03	3967.8	1061.56	1008.18	1041.07	2350.59	5290.58	2141.03	1928.73	919.765	1766.06	1764.32	1632.04	1725.29	6667.55	4.25897	6390.52	783.621	998.796	1456.96	3925.23	927.254	565.552	3962.13	1423.6	1962.88
O94829	8	1	48.251	0.422614	0.553639	1.42396	0.128292	Healthy	Sepsis_D(7)_All	109393	Importin-13 OS=Homo sapiens OX=9606 GN=IPO13 PE=1 SV=3	338.422	12.2317	293.661	376.093	580.599	384.501	638.539	489.56	242.271	171.244	216.747	182.753	231.253	170.833	369.764	438.007	71.8689	189.308	80.2743	428.903	288.979	505.495	193.211	466.691	176.453	197.952	2.36629
P20039	8	1	42.5166	0.436864	0.55721	3.41484	0.123425	Healthy	Sepsis_D(7)_All	30502.3	HLA class II histocompatibility antigen_ DRB1-11 beta chain OS=Homo sapiens OX=9606 GN=HLA-DRB1 PE=1 SV=1	0	7.24947	14.0475	675.52	298.66	36.0361	38.2201	226.893	13.4736	0	144.442	42.7406	37.5301	0	96.5622	60.3413	0	7.33375	0	130.412	34.0948	0	0	8.92079	52.2869	18.2547	19.2848
Q9HBG6	8	1	42.5166	0.445158	0.56038	3.79783	0.12071	Healthy	Sepsis_D(7)_All	143878	Intraflagellar transport protein 122 homolog OS=Homo sapiens OX=9606 GN=IFT122 PE=1 SV=2	0	11.9896	1.02359	314.172	910.73	90.634	287.74	66.3591	226.901	19.6176	39.9185	13.1264	20.7037	116.338	22.3633	61.2218	0	13.1619	18.96	27.1698	227.86	23.8813	133.419	14.9388	0	31.4466	99.0327
Q8NB16	8	1	41.1413	0.486622	0.576494	1.5363	0.108325	Healthy	Sepsis_D(7)_All	55049.4	Mixed lineage kinase domain-like protein OS=Homo sapiens OX=9606 GN=MLKL PE=1 SV=1	821.295	140.174	1030.81	315.389	243.56	30.5652	107.335	926.81	44.9446	0	20.7736	245.056	190.41	96.1828	123.769	1245.48	0	312.765	39.0281	63.3577	28.5734	1345.71	23.8922	8.48859	102.918	190.342	14.2146
Q969Z0	8	1	38.8887	0.493795	0.579127	1.08429	0.106368	Healthy	Sepsis_D(7)_All	71194.4	FAST kinase domain-containing protein 4 OS=Homo sapiens OX=9606 GN=TBRG4 PE=1 SV=1	0	291.794	0	355.503	577.064	330.823	483.966	296.836	441.294	430.164	317.092	115.064	145.446	134.625	212.059	1064.98	115.556	1650.57	75.2836	127.953	290.62	60.5875	294.3	57.5256	96.5118	214.785	55.8376
Q96RR4	8	1	36.5862	0.504806	0.583412	1.20623	0.103461	Healthy	Sepsis_D(7)_All	65601.3	Calcium/calmodulin-dependent protein kinase kinase 2 OS=Homo sapiens OX=9606 GN=CAMKK2 PE=1 SV=2	0	552.318	142.954	819.71	722.776	845.214	812.893	364.391	865.083	1046.32	914.419	474.218	591.999	375.57	456.948	400.727	100.07	546.278	243.236	518.774	718.966	307.387	1220.29	794.037	228.985	504.06	302.074
A1KZ92	8	1	37.4576	0.509507	0.584093	1.20481	0.102255	Sepsis_D(7)_All	Healthy	166310	Peroxidasin-like protein OS=Homo sapiens OX=9606 GN=PXDNL PE=1 SV=3	31.0669	124.559	234.218	1.33125	4.2313	22.2847	6.25281	0.126241	0.049829	0.193592	23.8925	54.2732	116.968	129	20.3354	0.260711	0.101788	29.7939	0.597196	28.6727	26.9932	0.808809	0.174408	0.0408578	163.671	78.0112	195.474
Q9H488	8	1	35.186	0.515978	0.586558	1.42709	0.100628	Healthy	Sepsis_D(7)_All	44412.1	GDP-fucose protein O-fucosyltransferase 1 OS=Homo sapiens OX=9606 GN=POFUT1 PE=1 SV=1	0	161.736	16.6251	333.676	267.046	252.13	261.445	288.033	616.207	562.92	193.614	285.266	225.115	193.973	63.7549	210.979	0	582.84	0	68.193	237.216	184.152	350.026	38.4869	397.915	256.057	0
Q9C0E8	8	1	40.7179	0.540124	0.596119	1.29858	0.0948844	Sepsis_D(7)_All	Healthy	48082.1	Endoplasmic reticulum junction formation protein lunapark OS=Homo sapiens OX=9606 GN=LNPK PE=1 SV=2	2129.39	144.885	1976.46	1039.48	392.086	1938.36	717.653	1639.94	1906.61	492.509	1454.12	857.826	1009.51	1427.29	3318.77	3787.76	4153.21	165.229	2505.97	848.247	479.137	3317.88	616.835	628.152	603.607	1245.88	904.722
Q9UBK8	8	1	52.5742	0.574244	0.613145	1.26315	0.0875811	Healthy	Sepsis_D(7)_All	81436.6	Methionine synthase reductase OS=Homo sapiens OX=9606 GN=MTRR PE=1 SV=3	0	30.3115	163.406	102.737	100.551	10.8231	29.8613	0	79.9539	14.0488	57.5969	36.6948	19.7112	14.1078	13.7819	0	0	12.8466	0	45.6393	0	0	87.1798	62.7005	168.72	36.5909	160.006
Q96CV9	8	1	40.3648	0.602172	0.621703	1.18779	0.0822457	Healthy	Sepsis_D(7)_All	66321.4	Optineurin OS=Homo sapiens OX=9606 GN=OPTN PE=1 SV=3	117.912	466.188	1301.27	83.262	93.0103	113.105	128.029	149.179	0	21.9194	202.853	223.218	249.672	342.102	451.557	90.0025	213.795	70.7822	183.096	70.4689	41.967	87.3566	0	52.1306	516.385	284.013	461.289
Q9ULU8	8	1	39.6958	0.629361	0.632715	1.06446	0.077557	Healthy	Sepsis_D(7)_All	153870	Calcium-dependent secretion activator 1 OS=Homo sapiens OX=9606 GN=CADPS PE=1 SV=3	5424.42	6420.27	19471.2	3905.66	3709.14	4640.04	3507.46	7683	5263.93	3139.41	4590.17	5227.49	6057.89	8500.9	5631.73	5768.21	9284.72	5960.76	7009.41	4609.29	5309.32	6881.27	3930.63	5154.05	7057.73	5674.05	4229.05
P12544	8	1	43.6525	0.639043	0.634842	25.6522	0.0760003	Healthy	Sepsis_D(7)_All	29569.1	Granzyme A OS=Homo sapiens OX=9606 GN=GZMA PE=1 SV=2	0	0	376.504	0	0	0	0	0	0	0	0	9.51562	0	0	0	15.4357	0	0	0	0	0	0	0	0	0	0	0
Q99523	8	1	45.8229	0.649961	0.639427	2.05631	0.0743128	Healthy	Sepsis_D(7)_All	93037.3	Sortilin OS=Homo sapiens OX=9606 GN=SORT1 PE=1 SV=3	0	6.23054	0	115.035	13.1651	18.0295	9.21527	0	0	9.25645	0	18.4152	0	13.4388	26.111	4.25482	0.163444	8.86592	0	25.2229	0	0	0	5.54734	0	10.5126	28.7818
O60476	8	1	37.6448	0.65054	0.63966	1.11112	0.0742254	Healthy	Sepsis_D(7)_All	73231.8	Mannosyl-oligosaccharide 1_2-alpha-mannosidase IB OS=Homo sapiens OX=9606 GN=MAN1A2 PE=1 SV=1	0	178.202	547.573	374.816	541.332	663.25	104.731	56.6152	0	0	466.91	241.127	353.865	254.42	732.353	195.731	0	77.4206	140.374	469.148	14.554	0	32.8312	236.149	0	342.342	216.525
Q9UBB4	8	1	43.4214	0.66383	0.644806	1.07389	0.0722699	Healthy	Sepsis_D(7)_All	54230.2	Ataxin-10 OS=Homo sapiens OX=9606 GN=ATXN10 PE=1 SV=1	0	617.843	132.419	92.8183	616.443	1160.24	0	638.768	656.989	396.204	16.37	156.626	772.566	1022.16	1251.95	0	0	0	976.748	158.83	586.148	506.083	456.973	694.55	0	9.53311	217.036
Q9BYC5	8	1	39.4115	0.68236	0.652597	1.08282	0.0697098	Healthy	Sepsis_D(7)_All	66972.1	Alpha-(1_6)-fucosyltransferase OS=Homo sapiens OX=9606 GN=FUT8 PE=1 SV=2	0	5.57815	0	322.977	192.982	15.5535	15.7309	0	69.6806	29.9856	109.146	33.8952	0	0	11.2495	0	0	10.5262	45.8954	25.2578	25.3186	12.9028	696.233	47.6928	0	6.27649	0
Q9UM00	8	1	47.3775	0.718653	0.666054	1.0198	0.0652259	Healthy	Sepsis_D(7)_All	21403.1	Calcium load-activated calcium channel OS=Homo sapiens OX=9606 GN=TMCO1 PE=1 SV=1	70.7979	114.069	7.75316	537.675	11.2846	0	327.789	88.0596	60.8403	1.01245	58.6612	100.026	93.8118	141.534	0	8.93214	0	0	23.8494	88.0201	32.5051	785.45	304.311	0	239.274	0	156.154
Q9P2I0	8	1	38.9352	0.720227	0.666112	22.4354	0.0650467	Sepsis_D(7)_All	Healthy	89342.3	Cleavage and polyadenylation specificity factor subunit 2 OS=Homo sapiens OX=9606 GN=CPSF2 PE=1 SV=2	0	8.64614	24.0275	70.8236	99.1165	39.4364	48.4654	65.8712	31.9255	75.8327	89.0401	30.878	70.9383	18.865	15.9633	18.8016	17088	17.1295	9.64887	34.6457	23.3072	15.4005	74.4142	115.462	26.3718	53.71	0
P33240	8	1	40.8671	0.722407	0.666425	1.27507	0.0648004	Sepsis_D(7)_All	Healthy	61073.8	Cleavage stimulation factor subunit 2 OS=Homo sapiens OX=9606 GN=CSTF2 PE=1 SV=1	0	26.041	33.2293	227.79	117.856	1199.71	147.681	104.723	22.7646	160.321	1105.47	19.0542	32.8412	64.8186	43.6981	151.303	16.2024	64.7176	53.9113	2014.44	106.225	36.3059	197.406	429.227	53.3355	17.9415	15.2872
P33151	8	1	45.143	0.732149	0.669033	4.77383	0.0637284	Sepsis_D(7)_All	Healthy	87870.7	Cadherin-5 OS=Homo sapiens OX=9606 GN=CDH5 PE=1 SV=5	0	0	0	61.6193	0	0	121.314	71.3295	0	0	6.62755	0	0	82.6113	0	51.9403	0	0	0	0	6.00355	76.8294	0	0	1815.5	0	23.9657
Q9NQI0	8	1	54.3404	0.767495	0.683967	1.03913	0.0602176	Sepsis_D(7)_All	Healthy	80163.1	Probable ATP-dependent RNA helicase DDX4 OS=Homo sapiens OX=9606 GN=DDX4 PE=1 SV=2	0	490.896	36.4356	312.029	389.289	547.95	231.581	118.138	466.681	822.691	647.076	310.999	257.81	461.396	450.305	181.065	0	480.003	370.534	339.175	691.323	163.849	777.959	238.445	5.41518	432.828	225.722
Q9UKF6	8	1	41.2923	0.77462	0.686136	1.31645	0.0595794	Healthy	Sepsis_D(7)_All	78170.5	Cleavage and polyadenylation specificity factor subunit 3 OS=Homo sapiens OX=9606 GN=CPSF3 PE=1 SV=1	0	545.487	2109.57	281.066	316.003	510.312	105.267	420.49	225.096	301.468	243.115	302.91	487.098	425.839	276.687	475.477	0	305.005	634.189	631.346	466.643	468.664	317.363	441.371	84.3142	376.329	281.198
P01112;P01116	8	1	49.4208	0.777431	0.686975	1.01151	0.0593338	Sepsis_D(7)_All	Healthy	21640.3	GTPase HRas OS=Homo sapiens OX=9606 GN=HRAS PE=1 SV=1	0	254.087	8.45796	10.1393	19.4904	112.109	158.887	191.772	252.182	207.299	15.0412	0.00920489	8.43568	39.4513	189.254	203.862	59.4192	55.0491	614.796	46.8646	335.042	268.866	90.5364	113.279	0	0.987353	47.3917
P52788	8	1	52.2882	0.792455	0.68994	10.4307	0.0580801	Healthy	Sepsis_D(7)_All	41724.5	Spermine synthase OS=Homo sapiens OX=9606 GN=SMS PE=1 SV=2	0	0	0	1380.28	0	0	0	0	0	0	0	0	0	0	0	14.3981	0	0	0	0	0	0	30.7205	146.201	33.6379	0	0
Q8IXQ9	8	1	56.4857	0.797361	0.690115	1.86874	0.057692	Healthy	Sepsis_D(7)_All	29859.9	Electron transfer flavoprotein beta subunit lysine methyltransferase OS=Homo sapiens OX=9606 GN=ETFBKMT PE=1 SV=1	0	159.391	27.0134	1143.85	771.517	1251.3	1509.27	19.3973	3914.84	7435.71	410.37	143.508	1209.31	453.649	139.964	102.881	0	525.108	24.6256	224.609	3122.91	382.231	5932.75	814.932	20.3244	1234.06	25.3316
Q96AZ6	8	1	42.0712	0.797889	0.69027	1.59249	0.0576509	Healthy	Sepsis_D(7)_All	20534.6	Interferon-stimulated gene 20 kDa protein OS=Homo sapiens OX=9606 GN=ISG20 PE=1 SV=2	0	228.85	525.255	1171.48	683.086	553.385	521.311	972.632	431.007	323.697	335.181	164.619	209.942	174.256	566.01	932.601	387.838	383.443	332.702	486.232	528.863	534.808	311.189	123.847	1.07451	138.46	164.921
Q8WWA1	8	1	44.5752	0.876145	0.713615	1.1951	0.0528238	Sepsis_D(7)_All	Healthy	25608.9	Transmembrane protein 40 OS=Homo sapiens OX=9606 GN=TMEM40 PE=1 SV=2	91.4661	267.354	1139.15	87.8177	120.467	149.657	242.545	396.038	147.677	420.666	189.841	330.981	277.251	362.975	32.7963	300.532	995.355	598.247	1527.25	59.3419	193.396	175.559	28.8018	165.985	279.545	415.294	289.495
Q9NS69	8	1	54.3486	0.89203	0.718348	1.53268	0.0521406	Healthy	Sepsis_D(7)_All	15521.7	Mitochondrial import receptor subunit TOM22 homolog OS=Homo sapiens OX=9606 GN=TOMM22 PE=1 SV=3	0	3276.53	9707.02	2934.23	2944.73	2383.72	3400.45	2380.13	2606.02	942.231	575.749	895.781	1389.58	2935.46	2658.81	2625.12	0	1356.59	2525.93	2818.44	994.978	6871.66	998.156	3438.59	805.46	989.739	2032.76
P84550	8	1	41.2802	0.914391	0.723841	1.03704	0.0513419	Healthy	Sepsis_D(7)_All	100971	SKI family transcriptional corepressor 1 OS=Homo sapiens OX=9606 GN=SKOR1 PE=1 SV=1	1874.87	2855.87	4692.16	1258.53	1236.01	2311.29	2820.14	3063.78	3713.86	3642.81	1772.11	2491.23	2625.82	2880	1675.8	4985.99	1814.64	3862.6	1672.37	1979.56	1349.51	2486.05	3165.8	2761.18	4476.38	2010.73	3020.37
P25325	8	1	47.8493	0.920919	0.725387	1.64277	0.0511442	Healthy	Sepsis_D(7)_All	33463.6	3-mercaptopyruvate sulfurtransferase OS=Homo sapiens OX=9606 GN=MPST PE=1 SV=3	0	702.749	1802.53	1090.32	337.18	320.052	253.413	319.999	1570.41	415.556	877.506	260.556	257.739	308.217	427.697	266.856	191.862	348.363	120.473	280.564	471.84	39.1423	1535.47	276.279	309.342	184.018	893.619
P19961;P04745;P04746	8	1	39.2803	0.927983	0.727496	1.20386	0.0509482	Sepsis_D(7)_All	Healthy	58337.2	Alpha-amylase 2B OS=Homo sapiens OX=9606 GN=AMY2B PE=1 SV=1	1275.93	1355.05	541.977	1016.46	1450.02	704.44	2229.78	1897.63	1070.33	1229.68	806.188	815.476	917.257	1132.05	887.504	3461.03	350.865	7138.88	1535.22	682.311	1109.32	1887.9	1733.59	879.418	1386.58	667.73	745.803
P23458	8	1	46.8109	0.958535	0.732335	3.13107	0.0503136	Sepsis_D(7)_All	Healthy	135102	Tyrosine-protein kinase JAK1 OS=Homo sapiens OX=9606 GN=JAK1 PE=1 SV=2	12.951	13.932	41.9084	7.11925	4.13977	41.7317	26.4442	14.8195	0	0	170.822	159.735	49.6409	0	71.6193	93.5105	52.7673	0	0	0	0	0	0	44.323	0	171.116	54.3284
O14981	8	2	43.545	0.00232281	0.152691	1.57704	0.921102	Sepsis_D(7)_All	Healthy	209169	TATA-binding protein-associated factor 172 OS=Homo sapiens OX=9606 GN=BTAF1 PE=1 SV=2	386.332	915.883	1783.33	358.82	509.198	1225.85	355.003	790.997	363.796	527.755	1028.16	1127.09	1551.78	1416.05	1489.51	860.608	1103.13	1023.28	1600.81	962.853	703.954	744.358	615.356	1748.78	901.35	1447.17	1024.24
O15260	8	2	53.0018	0.0402519	0.412549	3.60458	0.576817	Sepsis_D(7)_All	Healthy	30622.2	Surfeit locus protein 4 OS=Homo sapiens OX=9606 GN=SURF4 PE=1 SV=3	8.29017	11.4728	62.2989	9.88246	85.529	11.0112	0	21.1015	11.0746	4.72666	139.902	161.112	41.8547	25.359	94.4707	34.1983	10.8566	22.5243	29.6032	88.0022	13.3221	0	15.501	40.632	140.445	219.716	303.625
P67812	8	2	50.4523	0.0570444	0.445281	1.26405	0.510456	Sepsis_D(7)_All	Healthy	20625.4	Signal peptidase complex catalytic subunit SEC11A OS=Homo sapiens OX=9606 GN=SEC11A PE=1 SV=1	2297.14	2509.6	3876.83	2839.07	2585.1	3150.78	5363.74	4060.66	1495.18	2678.41	4262.72	4715.74	3784.13	3126.95	4372.17	3664.27	3201.47	2532.34	4708.72	3847.57	2379.28	4200.14	2496.85	7831.2	4020.7	3998.56	3164.2
P59665;P59666	8	2	78.8676	0.0778888	0.494224	2.46864	0.448542	Sepsis_D(7)_All	Healthy	10543.1	Neutrophil defensin 1 OS=Homo sapiens OX=9606 GN=DEFA1 PE=1 SV=1	410.055	569.082	1499.71	164.542	146.348	434.734	183.451	954.675	152.124	313.85	423.433	1399.68	1680	1142.15	1453.02	118.079	3811.37	131.492	1295.62	744.859	401.016	2124.93	66.9827	969.549	1161.35	488.422	2852.05
P09914	8	2	42.6407	0.137238	0.503619	2.35398	0.333444	Healthy	Sepsis_D(7)_All	55816.7	Interferon-induced protein with tetratricopeptide repeats 1 OS=Homo sapiens OX=9606 GN=IFIT1 PE=1 SV=2	37.3605	13.8688	0	26.6705	39.4021	276.432	20.218	50.0325	65.049	154.848	30.9776	14.4477	3.3101	2.72834	0.0076158	16.1649	0	175.079	6.96104	38.3071	64.8927	39.8567	51.0077	30.5298	9.27281	2.03138	8.31175
Q96AX1	8	2	42.7312	0.178752	0.503619	1.36609	0.280604	Sepsis_D(7)_All	Healthy	68010.2	Vacuolar protein sorting-associated protein 33A OS=Homo sapiens OX=9606 GN=VPS33A PE=1 SV=1	0	934.015	883.085	979.153	1123.9	1330.65	1260.6	1015.54	1141.44	1133.15	1116.07	1351.43	1305.74	1149.83	1389.4	937.1	5250.67	1103.95	1343.53	1098.77	914.303	755.974	1039.99	1152.06	354.013	1227.07	1272.74
P06731	8	2	52.6171	0.277029	0.510263	1.49074	0.197851	Sepsis_D(7)_All	Healthy	77536.1	Carcinoembryonic antigen-related cell adhesion molecule 5 OS=Homo sapiens OX=9606 GN=CEACAM5 PE=1 SV=3	941.205	993.171	912.638	593.679	646.311	476.42	714.83	345.335	656.26	588.92	1354.56	799.079	295.059	1921.11	980.1	365.385	3716.03	949.174	776.044	671.922	621.099	1080.31	485.201	816.229	421.011	1477.73	677.171
Q01831	8	2	41.4521	0.290216	0.51317	1.44354	0.189601	Healthy	Sepsis_D(7)_All	106808	DNA repair protein complementing XP-C cells OS=Homo sapiens OX=9606 GN=XPC PE=1 SV=4	104.178	246.484	73.0532	914.195	380.702	387.302	150.89	77.1445	212.461	48.2448	408.262	229.795	191.743	97.8185	77.8338	20.087	0	37.9663	358.082	570.047	329.06	72.9603	105.043	178.424	140.686	200.247	37.5747
P62841	8	2	49.5309	0.303291	0.515722	1.15764	0.1819	Sepsis_D(7)_All	Healthy	17040.2	40S ribosomal protein S15 OS=Homo sapiens OX=9606 GN=RPS15 PE=1 SV=2	0	2347.61	492.058	5273.96	5654.93	6176.44	6792.59	10269.9	6920.18	5641.33	4652.51	3174.51	3514.69	3149.59	4718.75	15557.4	5790.41	7580.74	5468.65	7044.12	10495.1	12658.4	5157.65	2755.09	82.1374	2835.63	2916.13
P20592	8	2	44.7122	0.313188	0.515808	1.96531	0.176365	Sepsis_D(7)_All	Healthy	82545.1	Interferon-induced GTP-binding protein Mx2 OS=Homo sapiens OX=9606 GN=MX2 PE=1 SV=1	0	238.3	2407.66	1272.13	1979.2	2561.56	440.612	398.803	541.607	217.795	2284.1	2026.72	3644.71	4444.58	9083.02	248.249	410.967	228.497	290.448	870.162	248.073	154.958	343.384	4086.01	39.7302	4656.26	543.04
Q9NUB1	8	2	49.262	0.324097	0.51859	1.58272	0.170537	Sepsis_D(7)_All	Healthy	75712.3	Acetyl-coenzyme A synthetase 2-like_ mitochondrial OS=Homo sapiens OX=9606 GN=ACSS1 PE=1 SV=2	1280.42	1287.52	2290.06	1072.16	597.969	850.904	454.341	718.672	776.382	160.481	778.448	652.645	1067.8	1555.13	1391.57	679.941	9324.47	966.331	1210.48	688.093	790.219	927.379	578.717	459.806	1556.59	456.155	2447.27
P20290	8	2	50.134	0.35486	0.530367	1.98874	0.155493	Healthy	Sepsis_D(7)_All	22225	Transcription factor BTF3 OS=Homo sapiens OX=9606 GN=BTF3 PE=1 SV=1	19.6242	119.84	2098.79	2383.78	1921.36	357.322	1374.66	900.022	469.298	451.824	754.372	446.29	204.992	76.179	346.405	828.758	8.28119	298.106	833.424	729.065	1047.69	822.828	402.004	224.067	1145.43	403.531	59.2303
Q9P035	8	2	46.6005	0.36967	0.536104	1.07522	0.148907	Healthy	Sepsis_D(7)_All	43387.7	Very-long-chain (3R)-3-hydroxyacyl-CoA dehydratase 3 OS=Homo sapiens OX=9606 GN=HACD3 PE=1 SV=2	0	536.395	668.33	276.461	408.272	331.783	241.467	286.394	279.373	241.211	212.036	191.35	378.032	542.333	560.367	356.441	183.517	250.392	411.165	174.569	275.094	189.906	271.758	212.716	343.481	238.273	378.157
Q9BRP8	8	2	50.3251	0.381394	0.538945	1.23096	0.143965	Healthy	Sepsis_D(7)_All	22655.6	Partner of Y14 and mago OS=Homo sapiens OX=9606 GN=PYM1 PE=1 SV=1	856.094	581.641	1372.62	1058.53	541.895	620.58	1496.72	1925.35	439.656	1951.49	390.033	901.137	729.718	667.757	857.608	2090.12	770.936	734.633	1007.74	708.527	503.379	1657.71	708.277	529.264	1332.52	599.272	788.13
Q9NWU2	8	2	45.1143	0.408765	0.550761	1.54444	0.133281	Healthy	Sepsis_D(7)_All	26805.7	Glucose-induced degradation protein 8 homolog OS=Homo sapiens OX=9606 GN=GID8 PE=1 SV=1	101.027	279.721	1609.53	279.21	320.765	197.668	376.239	227.199	116.196	62.8905	329.609	274.386	114.684	193.532	152.52	238.242	17.6311	114.244	541.47	281.524	304.936	97.3185	60.8002	58.6725	484.601	281.608	384.297
Q9UPT8	8	2	40.8894	0.410343	0.550761	1.17343	0.132699	Healthy	Sepsis_D(7)_All	140884	Zinc finger CCCH domain-containing protein 4 OS=Homo sapiens OX=9606 GN=ZC3H4 PE=1 SV=3	219.287	928.275	4962.38	523.9	396.295	789.264	797.621	1992.39	151.498	84.8549	404.479	818.574	1302.61	1510.85	1114.19	1503.46	720.627	1650.36	476.858	336.004	216.257	1334.66	183.623	783.492	1464.55	856.183	1035.95
Q9H008	8	2	52.1865	0.415017	0.55122	1.00795	0.130996	Healthy	Sepsis_D(7)_All	29450.5	Phospholysine phosphohistidine inorganic pyrophosphate phosphatase OS=Homo sapiens OX=9606 GN=LHPP PE=1 SV=2	0	797.281	710.352	1305.67	1719.89	1337.06	962.49	783.118	1351.12	1323.66	1505.33	965.94	1022.73	889.488	1086.46	802.276	744.725	864.898	861.372	1344.8	1400.31	788.552	1740.62	1423.48	43.112	1150.68	721.282
O43663	8	2	39.6174	0.507507	0.583542	1.3736	0.102766	Healthy	Sepsis_D(7)_All	72291	Protein regulator of cytokinesis 1 OS=Homo sapiens OX=9606 GN=PRC1 PE=1 SV=2	539.963	1230.22	5713.23	765.284	961.506	830.252	876.415	908.931	764.278	1458.99	600.345	862.101	1135.69	652.671	998.383	815.859	2175.06	1554.38	353.08	1385.92	454.216	1093.35	1222.17	1433.5	1035.07	739.748	875.969
O00743	8	2	57.5907	0.524121	0.589316	1.09889	0.0986347	Healthy	Sepsis_D(7)_All	35828.6	Serine/threonine-protein phosphatase 6 catalytic subunit OS=Homo sapiens OX=9606 GN=PPP6C PE=1 SV=1	2572.08	2873.72	5363.24	2011.77	2522.6	2990.72	4579.37	4362.77	2043.36	4168.97	1909.75	2375.65	2047.17	3173.24	3900.89	3702.74	4851.76	2855.65	2400.79	3032.51	2470.85	4923.99	2603.6	3628.3	2076.94	2218.21	3635.36
Q14432	8	2	39.0531	0.573518	0.612678	1.26226	0.0877273	Sepsis_D(7)_All	Healthy	126519	cGMP-inhibited 3'_5'-cyclic phosphodiesterase A OS=Homo sapiens OX=9606 GN=PDE3A PE=1 SV=3	1050.21	1324.31	1583.58	865.236	850.246	626.217	1246.87	2430.12	637.032	902.382	435.009	1032.33	1037.6	967.279	1040.3	3355.22	1036.11	5550.36	888.837	1178.2	1103.47	1544.81	603.426	926.898	1575.12	981.749	1455.17
O43175	8	2	49.0228	0.6248	0.631398	1.7796	0.0783105	Sepsis_D(7)_All	Healthy	57392	D-3-phosphoglycerate dehydrogenase OS=Homo sapiens OX=9606 GN=PHGDH PE=1 SV=4	22.4645	205.361	38.3547	85.5491	152.891	208.08	124.439	150.142	165.322	66.3323	184.879	177.92	337.689	211.613	478.876	206.166	0	134.053	537.985	207.391	172.549	202.511	203.321	179.07	10.1762	257.071	186.401
P16989	8	2	57.7029	0.626924	0.632715	1.04665	0.077958	Sepsis_D(7)_All	Healthy	40090	Y-box-binding protein 3 OS=Homo sapiens OX=9606 GN=YBX3 PE=1 SV=4	253.881	177.701	2750.81	205.671	1112.87	198.888	945.11	869.015	660.011	1348.34	466.88	138.016	107.091	488.837	547.876	1502.66	3625.43	655.973	3779.49	106.121	451.715	1048.22	285.243	203.41	96.7324	226.588	1433.51
P27912	8	2	45.5039	0.727374	0.668163	1.01199	0.0642481	Healthy	Sepsis_D(7)_All	88081.7	Genome polyprotein (Fragment) OS=Dengue virus type 1 (strain Thailand/AHF 82-80/1980) OX=11057 PE=3 SV=1	2093.95	1695.93	1550.52	3952.46	2538.78	2517.62	2560.6	2135.94	3987.8	2848.12	2915.54	2531.86	3632.94	3117.11	2508.91	1067.99	1497.09	677.462	3531	3048.19	4069.43	3173.53	2902.91	2244.75	2438.22	2953.25	1167.56
Q5JSL3	8	2	46.3161	0.736835	0.672271	1.37935	0.0632292	Sepsis_D(7)_All	Healthy	240294	Dedicator of cytokinesis protein 11 OS=Homo sapiens OX=9606 GN=DOCK11 PE=1 SV=2	63.646	168.318	292.442	1085.84	1286.06	897.784	856.941	882.244	726.033	616.15	1114.33	448.823	525.399	373.159	652.576	904.182	6533.57	544.767	348.057	812.763	875.816	724.247	897.145	583.896	46.2893	447.126	290.124
P55212	8	2	44.4961	0.743454	0.675721	1.12446	0.0625419	Healthy	Sepsis_D(7)_All	33880.3	Caspase-6 OS=Homo sapiens OX=9606 GN=CASP6 PE=1 SV=2	1094.52	1171.53	376.078	5311.59	2764.89	3000.99	1415.39	837.481	6377.24	6354.8	3883.67	2778.13	3937.58	3286.45	1749.25	290.577	704.16	590.498	2145.9	3817.37	4989.72	2526.84	5237.13	3093.58	150.359	3765.78	449.373
Q08379	8	2	40.9818	0.767926	0.683967	1.45777	0.0601783	Healthy	Sepsis_D(7)_All	113714	Golgin subfamily A member 2 OS=Homo sapiens OX=9606 GN=GOLGA2 PE=1 SV=3	56.0407	97.8223	0	119.313	29.8088	63.124	78.4865	7.07566	140.683	129.776	33.8428	19.6472	19.7976	11.2533	67.7321	90.9576	0	110.551	81.1951	24.2049	102.82	119.104	46.5308	22.3817	32.8255	31.9876	27.292
Q12849	8	2	51.6201	0.783766	0.688295	1.15821	0.0587931	Healthy	Sepsis_D(7)_All	53639.7	G-rich sequence factor 1 OS=Homo sapiens OX=9606 GN=GRSF1 PE=1 SV=3	0	475.782	546.347	499.068	310.958	339.218	120.736	41.8316	227.59	439.351	388.369	347.842	271.824	381.388	191.019	138.876	0	228.53	443.176	227.423	221.854	103.18	480.919	120.496	304.953	361.413	193.382
Q9UPM6	8	2	44.4826	0.801897	0.691757	1.00783	0.0573424	Healthy	Sepsis_D(7)_All	41185.2	LIM/homeobox protein Lhx6 OS=Homo sapiens OX=9606 GN=LHX6 PE=1 SV=2	629.04	1160.3	3319.03	525.784	377.24	495.2	597.237	7066.62	457.818	341.637	608.206	1100.94	556.416	790.191	2168.1	1706.18	912.105	7344.91	304.28	547.605	473.44	610.46	258.87	505.79	2856.72	417.942	4088.89
O75396	8	2	58.4168	0.870369	0.71208	1.19732	0.0530964	Healthy	Sepsis_D(7)_All	24821.5	Vesicle-trafficking protein SEC22b OS=Homo sapiens OX=9606 GN=SEC22B PE=1 SV=4	2610.22	3093.62	3799.81	1346.12	759.593	449.356	5503.28	5226.7	311.253	887.448	278.437	1284.52	1373	1918.87	2008.51	3702.62	4128.17	983.492	2617.5	2294.11	844.188	5444.04	373.253	500.525	2649.47	1105.19	2552.16
Q8IUE6	8	2	73.9546	0.906792	0.721781	1.03082	0.0515921	Sepsis_D(7)_All	Healthy	13995.3	Histone H2A type 2-B OS=Homo sapiens OX=9606 GN=HIST2H2AB PE=1 SV=3	230.203	170.588	344.111	378.365	233.533	87.5928	573.59	497.373	145.403	296.856	196.656	225.478	172.022	144.9	83.561	674.434	61.3587	123.315	226.392	524.11	260.813	553.866	233.435	511.155	305.859	468.898	416.669
Q3KQV9	8	2	39.9195	0.936989	0.728813	1.00907	0.0507253	Sepsis_D(7)_All	Healthy	57600.6	UDP-N-acetylhexosamine pyrophosphorylase-like protein 1 OS=Homo sapiens OX=9606 GN=UAP1L1 PE=1 SV=2	1572.87	4262.74	6450.33	1544.89	706.252	1217.74	1442.91	2101.96	950.081	920.422	876.837	1620.28	1706.68	2215.38	1608.46	1844.9	8192.26	2118.98	3369.29	1217.22	1180.85	1202.89	620.378	440.376	2609.43	1722.3	3769.11
Q6N069	8	2	37.967	0.956086	0.731334	1.05945	0.0503518	Healthy	Sepsis_D(7)_All	102489	N-alpha-acetyltransferase 16_ NatA auxiliary subunit OS=Homo sapiens OX=9606 GN=NAA16 PE=1 SV=2	61.951	286.877	359.442	218.761	316.999	372.541	226.424	81.0661	76.0917	137.547	165.063	296.626	283.184	248.261	180.554	129.099	71.2522	357.744	377.551	206.727	93.2778	87.225	210.142	130.264	68.6075	159.258	365.336
O00264	8	2	55.8698	0.99388	0.741186	2.31093	0.0500068	Sepsis_D(7)_All	Healthy	21785.2	Membrane-associated progesterone receptor component 1 OS=Homo sapiens OX=9606 GN=PGRMC1 PE=1 SV=3	86.9941	306.125	374.576	71.1945	227.238	122.56	183.236	169.231	161.797	279.908	70.0322	175.125	152.236	184.173	93.5494	154.181	5346.76	207.858	209.342	131.916	124.27	119.836	141.583	246.288	195.067	185.504	52.1139
O75629	8	2	58.5863	0.995668	0.741291	1.00525	0.0500034	Healthy	Sepsis_D(7)_All	24188.6	Protein CREG1 OS=Homo sapiens OX=9606 GN=CREG1 PE=1 SV=1	1154.2	677.883	1096.29	1042.2	1694.29	1785.57	1485.68	1929.94	2216.16	2645.44	1225	1257.71	1424.35	1627.03	1388.13	2141.63	688.12	1632.35	1600.01	1497.07	1939.37	2504.78	2330.72	2284.42	614.361	1472.92	969.366
Q8NFJ9	8	3	47.0573	0.021811	0.367625	2.09249	0.682512	Healthy	Sepsis_D(7)_All	65539.8	Bardet-Biedl syndrome 1 protein OS=Homo sapiens OX=9606 GN=BBS1 PE=1 SV=1	74.4699	64.9494	230.722	243.103	187.378	71.2711	358.772	105.842	322.793	386.609	170.815	71.8022	165.496	61.6948	9.51999	61.6668	5.05609	76.2587	67.4325	58.9063	148.184	86.6891	339.562	171.466	80.1443	73.4755	13.9892
Q96CN7	8	3	49.474	0.0898771	0.495908	3.14534	0.419559	Sepsis_D(7)_All	Healthy	32521.9	Isochorismatase domain-containing protein 1 OS=Homo sapiens OX=9606 GN=ISOC1 PE=1 SV=3	0	156.704	74.335	322.698	424.732	372.527	440.902	263.84	519.689	789.538	653.922	460.067	578.528	468.335	333.216	203.574	10658.2	437.868	342.467	668.079	620.707	260.775	678.39	719.599	474.459	389.114	45.4668
Q5T5Y3	8	3	37.9813	0.242528	0.504248	1.82813	0.222096	Sepsis_D(7)_All	Healthy	179341	Calmodulin-regulated spectrin-associated protein 1 OS=Homo sapiens OX=9606 GN=CAMSAP1 PE=1 SV=2	16.5629	496.259	125.587	64.0979	165.054	40.5405	65.2938	109.882	189.632	88.0724	229.284	179.604	127.379	114.184	216.408	51.6229	419.023	280.842	52.8727	121.985	84.9096	29.3398	83.2003	125.875	132.362	198.594	1782.19
P61020	8	3	67.507	0.319088	0.518069	1.0117	0.173178	Sepsis_D(7)_All	Healthy	23935	Ras-related protein Rab-5B OS=Homo sapiens OX=9606 GN=RAB5B PE=1 SV=1	0	2471.63	5042.14	5319.88	4759.83	4969.94	3855.8	4893.45	4651.86	4394.78	4707.8	3461.34	4884.93	4048.93	5091.28	4532.74	1115.81	4705.66	4409.36	4659.33	4839.32	4537.93	6482.16	4845.84	685.962	3916.18	2489.12
Q6NZY4	8	3	38.2289	0.399111	0.546624	1.0913	0.13692	Healthy	Sepsis_D(7)_All	79204.8	Zinc finger CCHC domain-containing protein 8 OS=Homo sapiens OX=9606 GN=ZCCHC8 PE=1 SV=2	25.3549	2037.14	4119.25	1446.49	1036.54	1169.7	772.105	1511.23	914.896	323.453	1776.47	1578.18	1315.78	1286.94	1923.08	964.77	711.176	1173.37	667.512	1718.15	689.038	1203.29	374.301	918.772	728.632	1722.39	2053.95
O43172	8	3	45.892	0.447909	0.562788	1.09549	0.119828	Sepsis_D(7)_All	Healthy	59133.6	U4/U6 small nuclear ribonucleoprotein Prp4 OS=Homo sapiens OX=9606 GN=PRPF4 PE=1 SV=2	1869	515.082	2160.24	1644.2	1157.11	1233.71	1626.81	2870.66	745.606	2193.23	891.327	1529.74	1717.62	1537.41	2129.89	2352.88	3567.69	1319.36	1731.92	1886.26	1258.84	2324.57	1523.57	1393.14	2173.79	686.648	1801.88
P16452	8	3	50.7021	0.553679	0.601703	1.12004	0.091874	Sepsis_D(7)_All	Healthy	77864.6	Erythrocyte membrane protein band 4.2 OS=Homo sapiens OX=9606 GN=EPB42 PE=1 SV=3	2042.54	3285.68	2923.38	909.237	419.599	444.145	3154.01	3001.08	157.559	726.199	526.576	1459.08	1388.18	1893.4	1030.2	2450.77	5013.95	775.026	5067.52	1201.49	664.457	3590.42	372.104	372.97	2596.51	1306.16	2781.02
P56537	8	3	52.4218	0.691369	0.656738	1.59483	0.0685326	Healthy	Sepsis_D(7)_All	27112.4	Eukaryotic translation initiation factor 6 OS=Homo sapiens OX=9606 GN=EIF6 PE=1 SV=1	203.822	2773.87	11464.6	1569.16	2504.05	2022.82	847.51	1738.22	1659.49	2371.61	1685.5	1551.95	1696.82	1769.11	2200.45	1254.84	444.158	1272.79	3560.43	1494.21	1680.28	1887.24	1932.35	1507.64	1179.44	1451.29	2377.39
Q9NZT2	8	3	40.6708	0.985014	0.737642	1.05875	0.0500409	Sepsis_D(7)_All	Healthy	73895	Opioid growth factor receptor OS=Homo sapiens OX=9606 GN=OGFR PE=1 SV=3	1042.82	179.722	4079.2	461.69	502.723	373.523	591.158	236.534	461.277	508.013	380.665	365.774	559.709	602.849	398.386	137.933	185.425	1968.17	5070.81	425.813	906.158	155.467	355.969	722.306	1307.87	248.9	1392.77
Q86VM9	8	4	54.8495	0.36482	0.534374	1.27217	0.15102	Sepsis_D(7)_All	Healthy	106607	Zinc finger CCCH domain-containing protein 18 OS=Homo sapiens OX=9606 GN=ZC3H18 PE=1 SV=2	1548.57	3436.27	8218.59	4009.57	2787.61	2891.26	5021.66	5552.7	2400.16	2994.02	2444.34	3446.33	4270.83	4046.83	3180.88	4756.35	3992.8	3452.16	3940.87	3308.57	2788.3	6823.43	3063.63	3837.92	6123.07	3337.47	21228.9
Q969G3	8	4	50.2734	0.716951	0.665392	1.01384	0.0654212	Healthy	Sepsis_D(7)_All	46706.5	SWI/SNF-related matrix-associated actin-dependent regulator of chromatin subfamily E member 1 OS=Homo sapiens OX=9606 GN=SMARCE1 PE=1 SV=2	5951.36	10352.9	13217.2	4474.89	1845.55	5239.1	2752.65	9484.03	16144.9	13730.6	8538.07	9379.9	9073.71	10256.3	5935.35	8683.12	9425.64	11406.7	2866.18	2522.24	4180.23	7113.67	17746.3	11177.2	9217.2	5811.27	6164.74
Q8N2Y8	9	1	47.8398	0.000774968	0.116037	39.2523	0.967442	Sepsis_D(7)_All	Healthy	163336	Iporin OS=Homo sapiens OX=9606 GN=RUSC2 PE=1 SV=3	0	5.202	0	0	0	0	0	0	0	0	0	61.6576	1.00425	10.9235	4.74621	49.9586	0	15.5327	8.40203	4.89465	6.17591	0	0	9.89954	46.0058	26.5314	101.391
Q69YQ0	9	1	48.8008	0.0127692	0.319956	2.42204	0.760944	Healthy	Sepsis_D(7)_All	125001	Cytospin-A OS=Homo sapiens OX=9606 GN=SPECC1L PE=1 SV=2	1211.88	959.122	351.486	563.44	645.619	762.115	1625.79	286.662	363.635	3194.3	396.567	420.016	253.134	221.531	171.328	284.279	15.2268	462.676	199.061	61.2937	195.954	585.923	1412.56	1450.77	300.596	39.4899	523.236
Q16644	9	1	54.6992	0.0165439	0.340497	81.1956	0.724728	Sepsis_D(7)_All	Healthy	43500.3	MAP kinase-activated protein kinase 3 OS=Homo sapiens OX=9606 GN=MAPKAPK3 PE=1 SV=1	0	0	0	1.61031	0	5.06653	19.3567	6.43849	0	0	531.766	281.156	102.551	0	292.687	11.5312	17.8659	35.5944	0	890.494	0	0	0	1777.32	21.8446	519.384	0
Q7Z7A4	9	1	42.2685	0.0320843	0.393056	33.8469	0.617742	Sepsis_D(7)_All	Healthy	65520.4	PX domain-containing protein kinase-like protein OS=Homo sapiens OX=9606 GN=PXK PE=1 SV=1	0	11.4715	0	4.07282	0	10.4421	0	0	0	0	314.378	43.8044	144.72	58.87	123.934	0	0	0	0	12.8526	0	0	0	172.742	3.80152	362.902	257.253
Q15438	9	1	52.4793	0.0403385	0.412549	12.278	0.57642	Healthy	Sepsis_D(7)_All	46869	Cytohesin-1 OS=Homo sapiens OX=9606 GN=CYTH1 PE=1 SV=1	0	0	0	37.4225	195.614	18.3606	37.9559	0	4.49799	0	8.07876	0	0	0	7.77132	0	0	0	0	24.8361	0	0	0	0	0	0	0
Q8IZY2	9	1	49.0648	0.0616275	0.45118	1.95286	0.495283	Sepsis_D(7)_All	Healthy	236403	ATP-binding cassette sub-family A member 7 OS=Homo sapiens OX=9606 GN=ABCA7 PE=1 SV=3	0	438.656	11.3766	15.7703	42.3766	169.028	0	152.235	82.3228	134.103	109.329	278.9	282.609	414.621	246.779	233.102	0	354.637	293.224	71.187	75.6415	74.1454	50.7662	101.491	102.844	211.78	571.078
Q8V336;P15190	9	1	51.0218	0.0623259	0.452294	Infinity	0.493059	Sepsis_D(7)_All	Healthy	54373.1	Nucleoprotein OS=Dugbe virus (isolate ArD44313) OX=766194 GN=N PE=3 SV=1	0	0	0	0	0	0	0	0	0	0	38.1134	38.7536	0	0	0	0	0	0	0	0	0	0	0	24.2496	26.0353	78.9692	0
Q8WWI5	9	1	46.7865	0.0648817	0.46261	3.23493	0.485104	Sepsis_D(7)_All	Healthy	74842	Choline transporter-like protein 1 OS=Homo sapiens OX=9606 GN=SLC44A1 PE=1 SV=1	0	73.9363	0	0	3.0965	0.0828432	0	0.394384	0	0	0.431721	19.7854	116.159	6.26985	22.1638	0.356203	0	0	0	4.87847	0	32.7284	0	21.7103	190.004	4.13801	7.63187
P52451;P52375	9	1	54.3475	0.0678125	0.474075	196.581	0.476318	Sepsis_D(7)_All	Healthy	78089.6	DNA helicase/primase complex-associated protein OS=Human herpesvirus 6B (strain Z29) OX=36351 GN=U74 PE=3 SV=1	0	1.64369	0	0	0	0	0	0	0	0	365.671	13.4303	0	0	0	0	0	9.90153	0	0	0	0	0	12.7399	0	109.772	37.7883
P42285	9	1	46.7503	0.0754062	0.490898	10.7151	0.455065	Healthy	Sepsis_D(7)_All	118831	Exosome RNA helicase MTR4 OS=Homo sapiens OX=9606 GN=MTREX PE=1 SV=3	0	0.209734	0	20.8111	476.509	33.9161	266.705	11.3859	7.70408	24.0252	12.534	5.74726	10.4778	0	0	0	0	1.72421	0	6.18659	43.9247	0	23.8099	18.7554	0	10.3105	0
Q6PEW1	9	1	48.357	0.080211	0.495908	1.5154	0.442614	Healthy	Sepsis_D(7)_All	45597.7	Zinc finger CCHC domain-containing protein 12 OS=Homo sapiens OX=9606 GN=ZCCHC12 PE=1 SV=2	290.319	671.052	1094.63	250.861	297.998	302.691	503.276	182.068	239.396	589.508	140.583	328.919	245.286	170.299	186.583	298.563	255.019	367.704	418.162	170.055	208.635	313.449	338.388	381.447	448.49	211.632	477.244
Q9UDT6	9	1	54.0138	0.0882444	0.495908	2.86138	0.423282	Healthy	Sepsis_D(7)_All	116294	CAP-Gly domain-containing linker protein 2 OS=Homo sapiens OX=9606 GN=CLIP2 PE=1 SV=1	0	1243.55	3159.27	1821.77	2934.1	589.777	2996.29	334.111	896.263	679.834	197.543	51.1057	26.0014	66.6848	29.1186	1408.53	0	233.726	544.862	441.85	1299.66	3985.17	224.803	68.6663	39.8321	24.44	64.8145
Q96I59	9	1	53.0964	0.0961007	0.501202	1.27102	0.405941	Sepsis_D(7)_All	Healthy	54603.4	Probable asparagine--tRNA ligase_ mitochondrial OS=Homo sapiens OX=9606 GN=NARS2 PE=1 SV=3	0	173.001	0	397.418	839.809	824.852	312.995	54.236	22.1778	237.39	298.931	304.789	428.964	687.032	665.988	685.228	17.68	489.012	104.844	452.921	410.119	218.8	301.961	327.324	7.10508	564.695	218.373
O75665	9	1	49.3795	0.133209	0.503619	1.53672	0.339476	Healthy	Sepsis_D(7)_All	117128	Oral-facial-digital syndrome 1 protein OS=Homo sapiens OX=9606 GN=OFD1 PE=1 SV=1	4424.86	7031.14	19445.9	2794.83	3872.07	4067.29	10921.7	6650.02	10130.2	18212.7	2479.14	4712.51	5321.31	5736.09	2296.47	7634.95	7921.02	8670.81	1040.68	1942.87	2715.1	7475.07	13248.1	9857.52	7595.05	3756.87	4449.35
O60341	9	1	49.6898	0.155121	0.503619	10.8547	0.30878	Sepsis_D(7)_All	Healthy	93416	Lysine-specific histone demethylase 1A OS=Homo sapiens OX=9606 GN=KDM1A PE=1 SV=2	0	5.95232	8.55632	0.0174611	0.787167	0	0	0	0	0	0.424044	5.31189	36.5718	2.61518	0	0.834833	0	0	0	3.33193	0.0127877	3.40169	3.08803	0	10.62	1.46311	214.901
Q6ZMI0	9	1	45.9538	0.166507	0.503619	3.69388	0.294646	Sepsis_D(7)_All	Healthy	88827.9	Protein phosphatase 1 regulatory subunit 21 OS=Homo sapiens OX=9606 GN=PPP1R21 PE=1 SV=1	0	4.0577	22.0876	841.456	91.2057	448.15	19.8888	58.5464	8.01708	0	1486.64	1053.02	1471.89	936.685	836.612	0	0	25.8777	41.4107	544.666	14.4077	0	171.596	464.385	244.925	2039.67	46.2337
P08582	9	1	50.1322	0.167691	0.503619	1.05756	0.293238	Healthy	Sepsis_D(7)_All	81811.4	Melanotransferrin OS=Homo sapiens OX=9606 GN=MELTF PE=1 SV=2	0	1844.85	26.1046	2217.22	1645.89	3073.73	3857.67	5587.91	6866.6	9587.69	3232.58	3581.89	3606.67	3803.11	2191.3	3595.08	1463.14	3045.4	2901.67	3192.5	4686.15	4932.81	7631.14	3262.64	439.444	3620.16	605.951
Q67333;P03451;P03450	9	1	46.6193	0.188369	0.503619	1.17221	0.270324	Healthy	Sepsis_D(7)_All	64017.3	Hemagglutinin OS=Influenza A virus (strain A/Singapore/1/1957 H2N2) OX=382781 GN=HA PE=1 SV=1	293.898	555.985	111.57	47.4302	67.715	236.134	178.897	79.358	133.897	485.905	59.8019	95.75	360.815	175.873	69.6821	47.4685	0	227.709	0	25.601	53.654	90.5816	578.062	338.955	477.507	4.28234	571.461
P07858	9	1	56.4266	0.217755	0.504248	6.52701	0.242352	Healthy	Sepsis_D(7)_All	38791.1	Cathepsin B OS=Homo sapiens OX=9606 GN=CTSB PE=1 SV=3	285.018	183.074	837.201	0	0	77.593	0	11.7701	13.0572	0	5.74674	23.3686	51.6593	8.36227	35.7573	8.46535	0	8.02987	0	0	0	0	0	0	218.985	6.27314	0
P24071	9	1	43.8818	0.232459	0.504248	1.09754	0.230007	Sepsis_D(7)_All	Healthy	32721.2	Immunoglobulin alpha Fc receptor OS=Homo sapiens OX=9606 GN=FCAR PE=1 SV=1	0	3227.74	899.405	2595.94	2247.22	2424.39	1257.05	2159.84	2505.71	2505.23	1863.72	1739.02	1671.92	1730.51	2160.1	2960.33	1036.69	5613.29	2228.02	1353.72	1560.74	1359.99	2569.73	1877.84	3745.11	1570.49	1944.14
P98194	9	1	50.4473	0.233189	0.504248	1.99972	0.229419	Sepsis_D(7)_All	Healthy	101718	Calcium-transporting ATPase type 2C member 1 OS=Homo sapiens OX=9606 GN=ATP2C1 PE=1 SV=3	0	141.318	12.6786	35.6513	14.9399	25.1065	28.0525	271.137	48.359	265.103	204.378	34.5143	76.4123	218.34	316.419	396.321	363.246	797.44	11.8584	65.9794	71.0657	55.5131	71.1518	91.9665	0	61.0674	27.9004
Q9BXL5	9	1	48.9697	0.27882	0.510263	Infinity	0.196701	Sepsis_D(7)_All	Healthy	55854.4	Hemogen OS=Homo sapiens OX=9606 GN=HEMGN PE=1 SV=1	0	0	0	0	0	0	0	0	0	0	3.31722	0	0	0	0	0	0	0	1855.69	0	0	0	0	0	0	4.18516	0
Q92552	9	1	53.6648	0.287239	0.511788	1.40679	0.191419	Sepsis_D(7)_All	Healthy	47953.6	28S ribosomal protein S27_ mitochondrial OS=Homo sapiens OX=9606 GN=MRPS27 PE=1 SV=3	19.6089	241.495	137.352	0	0	11.078	0	25.4491	0	0	0	145.614	260.103	73.0716	79.3896	0	21.3633	6.39617	6.9284	105.091	0	0	0	78.446	31.4211	136.863	95.5935
Q9HBH5	9	1	37.3555	0.295457	0.514045	2.32069	0.186459	Sepsis_D(7)_All	Healthy	37207	Retinol dehydrogenase 14 OS=Homo sapiens OX=9606 GN=RDH14 PE=1 SV=1	0	0	77.6176	149.478	85.5631	242.375	5.52459	175.22	38.4	0	236.126	316.439	288.5	266.428	84.1588	112.853	0	460.533	0	91.5413	0	0	165.292	267.009	358.689	311.269	95.4251
O14727	9	1	47.3272	0.332388	0.523011	1.28952	0.166288	Sepsis_D(7)_All	Healthy	144178	Apoptotic protease-activating factor 1 OS=Homo sapiens OX=9606 GN=APAF1 PE=1 SV=2	0	874.711	5.5381	512.876	841.478	1019.44	146.609	133.447	908.738	632.591	501.557	502.182	704.565	968.726	1015.51	404.912	37.0592	941.895	466.416	584.739	1416.09	542.457	1194.38	462.688	0	582.117	801.012
Q3YEC7	9	1	45.851	0.33544	0.523794	6.68249	0.164761	Healthy	Sepsis_D(7)_All	79834	Rab-like protein 6 OS=Homo sapiens OX=9606 GN=RABL6 PE=1 SV=2	0	13.7371	2930.45	1346.24	571.135	144.434	23.4094	0	19.3284	0	324.073	79.9352	150.734	53.0762	149.494	0	0	0	19.5639	171.118	279.908	0	0	0	0	56.4762	0
Q9UPY8	9	1	53.8372	0.335441	0.523794	1.07088	0.164761	Healthy	Sepsis_D(7)_All	32267.4	Microtubule-associated protein RP/EB family member 3 OS=Homo sapiens OX=9606 GN=MAPRE3 PE=1 SV=1	0	658.058	1287.26	1087.45	1416.83	1214.21	1713.61	950.054	780.229	806.325	972.067	904.428	784.033	797.889	707.615	920.153	922.084	2405.54	925.506	830.077	712.656	689.211	731.958	1073.59	617.008	725.941	1018.65
P0CG41;Q8IX94;A4FU28;A4D2H0	9	1	42.5929	0.338512	0.524287	1.62288	0.163244	Sepsis_D(7)_All	Healthy	88419.3	cTAGE family member 8 OS=Homo sapiens OX=9606 GN=CTAGE8 PE=3 SV=1	283.473	256.674	963.669	16.3833	0	31.1171	40.1312	697.497	0	6.15819	0	357.035	235.891	386.822	101.061	505.203	1020.94	216.863	564.89	61.637	30.552	498.891	0	0	427.12	219.018	1706.02
Q96T37	9	1	42.6062	0.365509	0.534803	1.00837	0.150717	Healthy	Sepsis_D(7)_All	107417	RNA-binding protein 15 OS=Homo sapiens OX=9606 GN=RBM15 PE=1 SV=2	578.753	346.295	767.401	656.607	819.539	573.613	250.868	601.13	472.857	0	400.165	281.916	434.577	559.389	575.066	479.64	144.108	259.191	518.216	480.479	1079.84	543.503	812.526	859.047	621.711	313.556	179.531
Q0VDF9	9	1	47.0808	0.3899	0.542857	1.27249	0.140521	Healthy	Sepsis_D(7)_All	55478.8	Heat shock 70 kDa protein 14 OS=Homo sapiens OX=9606 GN=HSPA14 PE=1 SV=1	0	1362.73	586.652	5420.16	7112.83	3818.86	10211.6	2866.9	4822.52	4180.37	3977.6	2567	3032.66	2407.15	3993.44	3652.22	2427.02	3773.38	4199.34	3132	4623.51	2940.13	5399.79	3940.26	327.981	2929.79	626.531
O14933	9	1	61.3445	0.394125	0.544565	1.05776	0.138853	Healthy	Sepsis_D(7)_All	17939.8	Ubiquitin/ISG15-conjugating enzyme E2 L6 OS=Homo sapiens OX=9606 GN=UBE2L6 PE=1 SV=4	0	1709.42	578.361	4609.11	4690.75	3174.2	3393.09	1979.22	2992.95	2836.12	3110.15	1616.73	2047.91	1752.13	2682.49	2227.8	8047.34	1841.99	2333.4	2260.44	2813.08	2090.12	3199.71	2484.29	117.727	1778.11	1323.77
Q5SQ64	9	1	64.6235	0.439556	0.557686	1.00142	0.122535	Sepsis_D(7)_All	Healthy	32977.9	Lymphocyte antigen 6 complex locus protein G6f OS=Homo sapiens OX=9606 GN=LY6G6F PE=1 SV=2	0	1410.56	1687.84	573.866	714.96	1445.67	1283.93	1850.16	1977.48	3379.36	1086.49	1042.21	1291.5	1682.26	1241.02	2386.08	80.1145	3075.03	1243.92	1180.61	506.727	1305.34	3574.3	1310.94	2076.91	1068.52	233.058
Q6ZSZ5	9	1	43.9527	0.44683	0.561959	1.38024	0.120173	Sepsis_D(7)_All	Healthy	152669	Rho guanine nucleotide exchange factor 18 OS=Homo sapiens OX=9606 GN=ARHGEF18 PE=1 SV=4	0	1484.45	47.7428	57.3861	172.904	240.227	61.8249	691.388	44.3667	140.69	100.547	334.656	445.199	780.008	496.141	318.938	0	648.335	466.096	228.555	297.499	146.886	0	182.841	792.102	385.42	1277.5
P18085	9	1	86.2372	0.448951	0.562788	1.4032	0.119497	Healthy	Sepsis_D(7)_All	20624.9	ADP-ribosylation factor 4 OS=Homo sapiens OX=9606 GN=ARF4 PE=1 SV=3	0	550.733	423.783	268.309	127.825	142.887	133.14	0	102.05	38.3543	247.096	97.3347	89.596	26.2098	79.8037	27.9873	436.331	77.9228	134.776	139.654	155.728	66.1562	237.633	83.7203	5.09369	99.7874	160.254
Q3KQU3	9	1	49.7121	0.502468	0.581715	2.09534	0.104069	Healthy	Sepsis_D(7)_All	93162.2	MAP7 domain-containing protein 1 OS=Homo sapiens OX=9606 GN=MAP7D1 PE=1 SV=1	460.928	222.149	2042.41	1039.83	555.004	748.876	694.625	1712.3	277.487	0	488.655	368.853	423.821	164.379	0	993.392	109.257	560.871	357.355	1246.13	195.238	294.932	19.5796	406.704	289.952	78.1002	293.46
Q9H444	9	1	54.0565	0.513626	0.585329	768.402	0.101215	Sepsis_D(7)_All	Healthy	24950.2	Charged multivesicular body protein 4b OS=Homo sapiens OX=9606 GN=CHMP4B PE=1 SV=1	0	0.463552	0	2.36412	0.00833449	0.751359	0	0	1.53522	1.36837	0.119819	0	0	0	0	0.132122	8465.5	0	0	0	1.6585	0	3.26491	0	2.86698	5.46116	0.0285196
Q96S52	9	1	45.0167	0.542352	0.597173	1.75482	0.0943795	Healthy	Sepsis_D(7)_All	61770.4	GPI transamidase component PIG-S OS=Homo sapiens OX=9606 GN=PIGS PE=1 SV=3	0	120.905	1029.77	33.6515	165.319	92.9331	159.725	216.365	29.8599	45.2885	12.1643	74.5939	190.029	179.272	17.8705	195.503	0	248.423	465.88	98.2052	69.7824	0	6.76862	87.2912	20.6259	77.8548	90.3853
Q9P0M6	9	1	58.3349	0.543398	0.597173	1.23569	0.0941439	Sepsis_D(7)_All	Healthy	40286.4	Core histone macro-H2A.2 OS=Homo sapiens OX=9606 GN=H2AFY2 PE=1 SV=3	359.478	461.77	251.143	194.652	283.069	2300.22	428.21	252.509	464.907	679.512	241.557	1586.67	220.642	984.636	399.161	692.29	333.457	660.363	458.92	394.12	884.33	467.515	357.42	3089.34	396.951	659.872	95.0875
P36268;A6NGU5;B5MD39	9	1	51.6519	0.586586	0.617332	2.99798	0.0851555	Healthy	Sepsis_D(7)_All	62113.2	Inactive glutathione hydrolase 2 OS=Homo sapiens OX=9606 GN=GGT2 PE=1 SV=3	0	1038.47	16.3071	341.576	359.09	855.411	790.774	584.617	1342.59	2537.72	407.532	236.873	117.401	202.21	42.2314	334.481	59.69	989.958	64.3958	89.726	193.267	65.3057	558.646	548.753	295.097	88.5018	166.655
Q9NR28	9	1	67.6593	0.590626	0.61887	1.821	0.0843852	Healthy	Sepsis_D(7)_All	27359	Diablo homolog_ mitochondrial OS=Homo sapiens OX=9606 GN=DIABLO PE=1 SV=1	0	225.292	13.1256	205.636	415.777	71.9895	132.777	18.2037	17.1495	197.717	88.1363	90.245	14.6702	15.9782	38.3714	12.7352	0	68.1976	124.24	133.872	147.086	107.907	132.36	131.003	0	101.07	5.5666
P62829	9	1	56.133	0.594348	0.619854	1.08062	0.0836855	Healthy	Sepsis_D(7)_All	14979.5	60S ribosomal protein L23 OS=Homo sapiens OX=9606 GN=RPL23 PE=1 SV=1	503.531	69.1856	343.873	372.021	265.625	169.378	663.279	1648.68	107.2	183.554	50.7446	287.935	367.913	214.686	91.963	1245.32	469.34	533.155	726.892	444.87	431.532	1374.92	108.971	48.3812	288.522	110.837	10.0714
P32969;Q5IFJ7	9	1	56.7025	0.614884	0.626072	1.56292	0.079994	Sepsis_D(7)_All	Healthy	21977.5	60S ribosomal protein L9 OS=Homo sapiens OX=9606 GN=RPL9 PE=1 SV=1	0	18.7697	3.95851	110.755	119.665	46.9143	222.779	33.5504	103.532	119.265	101.677	173.622	210.31	129.339	144.504	442.307	0	249.361	290.138	64.9839	59.6991	51.3435	63.6634	28.2973	0	51.7053	9.33491
P49747	9	1	54.2843	0.635405	0.634267	1.7193	0.0765785	Healthy	Sepsis_D(7)_All	85483.8	Cartilage oligomeric matrix protein OS=Homo sapiens OX=9606 GN=COMP PE=1 SV=2	95.1718	156.563	0	98.4471	90.3108	63.7537	38.2317	30.5972	0	0	49.3933	47.2132	33.2587	13.4721	114.848	0	0	0	35.9236	43.098	89.1052	0	0	7.61132	18.8655	54.1192	59.7322
Q9NXL9	9	1	52.2759	0.67515	0.649575	1.2883	0.0706834	Healthy	Sepsis_D(7)_All	128796	DNA helicase MCM9 OS=Homo sapiens OX=9606 GN=MCM9 PE=1 SV=4	0	5.76661	0	45.8491	48.4646	80.843	14.7673	0	82.4605	234.175	85.3828	9.63759	0	1.80807	0	9.17259	39.2589	47.1103	0	47.1512	207.184	0	101.504	112.307	0	0.518904	15.0171
Q8WWM7	9	1	45.7022	0.690329	0.656406	1.34616	0.0686663	Healthy	Sepsis_D(7)_All	113659	Ataxin-2-like protein OS=Homo sapiens OX=9606 GN=ATXN2L PE=1 SV=2	0	46.3397	0	0	0	0	0	0	0	0	0	0	0	4.82985	0.330292	0	0	42.1558	0.172886	0	0	0	0	0	0.349896	0.973245	9.70822
O75348	9	1	62.5297	0.694492	0.657309	1.1	0.0681347	Healthy	Sepsis_D(7)_All	13871.6	V-type proton ATPase subunit G 1 OS=Homo sapiens OX=9606 GN=ATP6V1G1 PE=1 SV=3	0	383.356	18.9988	310.493	599.966	344.814	336.988	333.681	438.538	643.876	318.908	231.355	201.327	230.574	427.913	361.691	153.34	762.658	564.673	338.916	311.247	180.939	499.952	229.916	0.155897	290.634	166.886
P45973	9	1	67.2405	0.722659	0.666425	1.21859	0.064772	Sepsis_D(7)_All	Healthy	22396.1	Chromobox protein homolog 5 OS=Homo sapiens OX=9606 GN=CBX5 PE=1 SV=1	167.029	595.831	317.731	94.4804	311.155	291.761	149.807	188.163	198.307	166.104	291.522	139.973	274.307	63.4101	396.594	277.495	210.484	881.412	653.398	229.587	280.225	46.7478	183.717	522.143	243.524	280.863	162.934
P21926	9	1	67.055	0.727233	0.668163	1.35537	0.0642635	Healthy	Sepsis_D(7)_All	25986.4	CD9 antigen OS=Homo sapiens OX=9606 GN=CD9 PE=1 SV=4	373.739	1989.03	2432.35	170.049	98.2694	355.767	906.817	1998.82	257.636	982.194	65.2199	610.004	819.995	1292.73	322.766	1703.11	721.568	1917.03	286.225	308.516	217.289	798.927	345.43	156.2	1194.19	467.807	769.634
Q9NRY5	9	1	49.713	0.748007	0.676051	1.12711	0.0620812	Healthy	Sepsis_D(7)_All	55753.4	Protein FAM114A2 OS=Homo sapiens OX=9606 GN=FAM114A2 PE=1 SV=4	0	1707.54	374.208	1279.27	1280.44	1515.55	925.804	1033.99	2434.66	1993.41	575.064	1073.87	1203.1	1410.23	1228.14	1012.34	234.191	1504.86	707.09	931.361	1489.56	1172.77	2020.24	1326.72	1.68781	1603.79	1426.17
O15382	9	1	42.952	0.751193	0.677121	1.90062	0.0617645	Healthy	Sepsis_D(7)_All	44687	Branched-chain-amino-acid aminotransferase_ mitochondrial OS=Homo sapiens OX=9606 GN=BCAT2 PE=1 SV=2	0	0	16.2167	191.779	0	70.3578	55.0069	38.8583	34.1356	7.14889	79.6163	25.649	51.453	0	0	3.3966	0	39.7266	0	44.6766	16.816	13.1582	28.9308	7.95503	23.7294	33.5309	1.21829
P15374	9	1	49.4048	0.760407	0.680762	1.19083	0.0608752	Healthy	Sepsis_D(7)_All	26353.7	Ubiquitin carboxyl-terminal hydrolase isozyme L3 OS=Homo sapiens OX=9606 GN=UCHL3 PE=1 SV=1	0	534.846	1190.65	717.603	597.191	512.292	163.538	79.909	371.629	178.321	591.359	479.117	388.895	213.663	265.523	99.7439	0	253.837	309.944	368.237	557.314	306.14	285.165	408.686	791.952	483.62	401.001
Q9UBQ5	9	1	46.4311	0.767099	0.683967	1.92672	0.0602537	Healthy	Sepsis_D(7)_All	25344.9	Eukaryotic translation initiation factor 3 subunit K OS=Homo sapiens OX=9606 GN=EIF3K PE=1 SV=1	0	358.418	360.007	434.386	401.362	304.656	312.07	354.232	5300.53	6593.96	367.182	413.608	471.631	538.845	363.48	800.328	89.9534	805.538	253.423	372.257	2945.71	453.455	3933.36	344.158	18.8651	257.075	293.957
A0A1B0GUS4	9	1	67.073	0.833759	0.701347	1.23811	0.0551297	Sepsis_D(7)_All	Healthy	18046.6	Ubiquitin-conjugating enzyme E2 L5 OS=Homo sapiens OX=9606 GN=UBE2L5 PE=2 SV=1	761.208	769.409	1393.11	609.853	532.421	1100.84	637.44	1499.6	763.483	861.916	583.399	802.553	790.716	794.349	838.97	1409.2	3312.09	1268.72	3702.31	548.428	506.826	1300.3	633.822	620.547	400.928	766.073	514.955
Q8NB90	9	1	48.7505	0.861891	0.709242	1.06369	0.05352	Sepsis_D(7)_All	Healthy	98531.9	ATPase family protein 2 homolog OS=Homo sapiens OX=9606 GN=SPATA5 PE=1 SV=3	963.309	162.37	1181.66	476.089	264.339	287.353	538.933	1420.37	63.63	69.2196	337.037	556.195	389.527	488.348	532.417	1901.29	217.14	2793.85	230.899	370.957	218.624	462.65	43.1117	99.205	489.126	446.29	237.291
Q00701	9	1	42.7857	0.862292	0.709242	1.77139	0.0534993	Sepsis_D(7)_All	Healthy	97128.8	Large structural phosphoprotein OS=Human herpesvirus 6A (strain Uganda-1102) OX=10370 GN=U11 PE=3 SV=1	0	46.4497	0	169.313	161.352	41.8054	561.105	416.741	31.4383	8.22752	35.9849	65.0811	23.5995	6.73362	15.2593	1334.32	0	78.6953	110.937	345.854	246.241	1963.69	11.2585	7.95924	53.0794	26.9096	0.0215498
Q13620	9	1	43.243	0.89008	0.718237	1.70264	0.0522193	Healthy	Sepsis_D(7)_All	104552	Cullin-4B OS=Homo sapiens OX=9606 GN=CUL4B PE=1 SV=4	0	37.5699	215.283	19.179	15.0068	15.4265	8.51287	4.99862	7.04977	5.95613	12.104	8.25743	2.82541	40.9266	0.669223	7.15343	21.9637	9.82632	31.6388	6.53071	24.9556	9.79369	12.7312	6.11676	88.7815	12.9191	31.2795
Q9WC69	9	1	42.3362	0.953616	0.731334	1.12746	0.0503926	Sepsis_D(7)_All	Healthy	97001.5	Envelope glycoprotein gp160 OS=Human immunodeficiency virus type 1 group M subtype J (isolate SE9173) OX=388904 GN=env PE=3 SV=1	1364.87	511.917	1182.09	7505.32	2107.25	523.265	2022.81	309.049	713.193	1182.44	837.533	614.99	231.28	2025.15	362.066	263.377	5946.31	830.101	721.859	2383.97	2048.06	376.046	3365.74	1242.96	3084.26	827.253	8231.83
O15394	9	1	48.7801	0.961787	0.733363	1.04466	0.0502663	Sepsis_D(7)_All	Healthy	93844.8	Neural cell adhesion molecule 2 OS=Homo sapiens OX=9606 GN=NCAM2 PE=1 SV=2	1286.2	1370.69	2013.11	998.936	650.638	940.905	666.934	2047.83	1015.82	1245.45	1088.78	1616.6	1476.54	1850.05	1298.37	2045.82	285.544	1642.41	565.544	1204.61	639.63	1636.99	538.877	871.211	2235.46	1079.95	1654.69
Q82571	9	1	46.625	0.983274	0.736953	1.10229	0.050051	Healthy	Sepsis_D(7)_All	87241.9	RNA-directed RNA polymerase catalytic subunit OS=Influenza A virus (strain A/Fort Monmouth/1/1947 H1N1) OX=380282 GN=PB1 PE=3 SV=1	3788.45	11498.1	18975.9	2752.2	1898.19	1185.95	10299	9750.34	1136.99	1585.61	1227.41	4215.25	4692.21	10408.5	2061.92	8080.1	15258.7	1652.52	4755.2	3738.8	2264.63	17030.5	879.194	1327.02	6223.74	2073.09	11073.7
Q8NDX1	9	1	51.3219	0.988096	0.738718	2.8786	0.0500258	Healthy	Sepsis_D(7)_All	117390	PH and SEC7 domain-containing protein 4 OS=Homo sapiens OX=9606 GN=PSD4 PE=1 SV=2	0	0	2115.96	295.848	218.774	59.0573	10.8804	292.381	55.7087	50.1551	144.951	148.807	210.461	254.648	212.597	89.3625	0	219.061	61.0559	35.2794	23.5924	0	120.448	0	66.8173	154.012	88.9323
P09326	9	2	45.7418	0.0492611	0.443591	33.4163	0.538828	Sepsis_D(7)_All	Healthy	28139.4	CD48 antigen OS=Homo sapiens OX=9606 GN=CD48 PE=1 SV=2	2.22907	0.103341	0.0285713	2.11791	0	0	0	2.25803	0	0	36.1345	23.7933	25.481	9.40463	125.032	0	0	0	0	0	0	0	0	0	89.7203	52.5182	20.6257
Q8TED9	9	2	48.6121	0.0552332	0.443591	2.39747	0.516747	Sepsis_D(7)_All	Healthy	87515.3	Actin filament-associated protein 1-like 1 OS=Homo sapiens OX=9606 GN=AFAP1L1 PE=1 SV=2	0	542.942	1618.16	560.934	436.798	534.947	284.945	661.728	377.947	149.089	954.263	1495.07	759.044	601.85	916.659	402.284	95.1374	367.972	1413.09	1892.44	430.607	552.702	322.877	3330.45	954.062	1425	5147.58
P35354	9	2	45.8957	0.129102	0.503619	1.35017	0.345828	Sepsis_D(7)_All	Healthy	69737.6	Prostaglandin G/H synthase 2 OS=Homo sapiens OX=9606 GN=PTGS2 PE=1 SV=2	0	148.222	1596.58	85.5134	108.097	186.815	31.694	331.941	44.2816	197.209	170.75	338.803	1128.76	843.627	540.892	113.989	3.3458	329.018	593.224	436.196	213.99	140.735	89.8534	608.792	212.699	302.07	200.19
Q9WC60	9	2	48.7332	0.136708	0.503619	1.65044	0.334227	Healthy	Sepsis_D(7)_All	96631.2	Envelope glycoprotein gp160 OS=Human immunodeficiency virus type 1 group M subtype J (isolate SE9280) OX=388905 GN=env PE=3 SV=1	464.327	593.194	1636.93	200.521	390.446	227.264	436.255	346.636	235.165	124.239	168.508	211.885	235.303	317.902	249.645	251.735	510.378	209.999	191.719	227.668	360.675	327.532	181.587	189.089	698.223	173.201	289.718
Q8NHP1	9	2	57.9477	0.174925	0.503619	1.26071	0.284873	Sepsis_D(7)_All	Healthy	37369.2	Aflatoxin B1 aldehyde reductase member 4 OS=Homo sapiens OX=9606 GN=AKR7L PE=2 SV=7	0	2088.94	1656.78	1126.8	1165.3	1252.41	1349.78	2041.99	1270.47	1348.12	1089.24	1304.77	1350.47	1520.31	1765.2	3087.67	2311.62	3826.29	2253.6	1354.31	1222.56	1655.48	1313.14	1221.91	707.802	1167.23	1354.23
Q9H3N1	9	2	62.4086	0.181231	0.503619	1.12068	0.277894	Sepsis_D(7)_All	Healthy	32190.5	Thioredoxin-related transmembrane protein 1 OS=Homo sapiens OX=9606 GN=TMX1 PE=1 SV=1	100.051	486.837	978.168	1113.48	1298.73	1138.42	1787.87	1252.15	1409.07	1539.28	1391.51	942.823	1049.98	924.21	1426.38	1650.41	972.485	1420.38	900.801	1293.44	1353.37	1369.23	1732.4	1216.58	1397.54	932.087	1181.25
P14174	9	2	57.113	0.20138	0.503619	1.6483	0.257344	Sepsis_D(7)_All	Healthy	12647.4	Macrophage migration inhibitory factor OS=Homo sapiens OX=9606 GN=MIF PE=1 SV=4	0	727.304	132.305	1076.01	1390.07	1643.28	1864.46	800.066	1735.35	1247.1	1221.38	684.534	1797.98	1683.56	1268.37	776.06	12033.1	1310.19	565.859	1338.12	2218.06	946.263	1728.61	509.406	253.268	1148.66	263.626
P61289	9	2	60.6122	0.212794	0.504248	1.09613	0.246748	Sepsis_D(7)_All	Healthy	29620.2	Proteasome activator complex subunit 3 OS=Homo sapiens OX=9606 GN=PSME3 PE=1 SV=1	0	2165.38	1419.62	601.547	788.565	1852.55	998.442	1293.01	1698.54	1418.34	1436.65	966.67	1233.84	1703.2	1140.58	1178.09	2464.13	1811.86	702.46	662.443	1678.28	764.766	1341.28	1225.11	1780.77	1048.78	1662
Q05519	9	2	50.3773	0.273119	0.510263	1.63296	0.200398	Healthy	Sepsis_D(7)_All	53656.3	Serine/arginine-rich splicing factor 11 OS=Homo sapiens OX=9606 GN=SRSF11 PE=1 SV=1	1077.85	1720.01	3984.58	987.353	487.414	540.861	991.899	1113.46	182.641	512.987	246.744	799.406	696.964	837.919	684.4	882.11	758.298	580.064	544.329	679.243	460.832	1092.86	284.76	261.434	1402.09	797.979	1065.81
Q86TU7	9	2	47.2452	0.287796	0.511788	1.10529	0.191077	Sepsis_D(7)_All	Healthy	67599.4	Histone-lysine N-methyltransferase setd3 OS=Homo sapiens OX=9606 GN=SETD3 PE=1 SV=1	17.1556	371.531	852.389	188.13	316.935	522.52	367.423	269.946	1046.16	1817.47	768.441	284.989	356.648	393.039	480.205	321.131	779.116	692.312	409.982	692.27	442.742	134.03	1004.91	513.76	1092.93	360.685	2114.01
Q5T8A7	9	2	48.2971	0.333536	0.523023	1.4991	0.165711	Sepsis_D(7)_All	Healthy	128435	Protein phosphatase 1 regulatory subunit 26 OS=Homo sapiens OX=9606 GN=PPP1R26 PE=1 SV=1	0	278.192	194.095	341.282	255.217	191.827	156.209	95.2561	101.381	71.6516	465.997	332.059	262.482	118.875	209.529	208.485	1.97082	84.2927	103.866	442.744	197.376	78.1837	173.756	198.332	633.172	446.714	336.616
O43772	9	2	51.2208	0.358302	0.53083	1.23674	0.153926	Healthy	Sepsis_D(7)_All	33286	Mitochondrial carnitine/acylcarnitine carrier protein OS=Homo sapiens OX=9606 GN=SLC25A20 PE=1 SV=1	24.1503	41.0403	329.848	141.344	402.993	86.0883	347.108	357.44	308.832	268.673	62.4564	78.6727	168.354	157.715	151.07	315.248	4.90023	193.797	11.1408	269.77	518.941	191.234	688.822	202.564	31.8812	74.968	50.3238
Q8N9U0	9	2	48.0934	0.370901	0.536104	1.07942	0.148377	Healthy	Sepsis_D(7)_All	55797.5	Tandem C2 domains nuclear protein OS=Homo sapiens OX=9606 GN=TC2N PE=1 SV=2	1661.14	2231.99	2698.87	1856.61	2344.69	2951.7	2854.99	2242.61	1552.44	1849.94	1946.75	1767.27	1821.6	866.246	2599.51	1210.56	1227.14	1503.76	4090.5	2070.1	1954.26	1669.06	2457.24	2017.81	3325.03	1841.57	2665.59
P25788	9	2	55.3993	0.388635	0.542546	1.24602	0.141026	Healthy	Sepsis_D(7)_All	28661.4	Proteasome subunit alpha type-3 OS=Homo sapiens OX=9606 GN=PSMA3 PE=1 SV=2	0	37.5979	8.10204	176.026	222.989	261.417	235.978	51.5841	346.02	719.244	100.346	111.766	216.696	92.8911	135.48	214.544	54.7532	421.896	62.2559	100.809	152.296	27.6761	521.69	262.028	38.3548	225.8	69.8449
O95571	9	2	60.8781	0.395594	0.545645	1.3356	0.13828	Healthy	Sepsis_D(7)_All	28386.2	Persulfide dioxygenase ETHE1_ mitochondrial OS=Homo sapiens OX=9606 GN=ETHE1 PE=1 SV=2	0	588.85	3567.44	765.552	935.217	832.203	531.17	321.232	669.285	472.543	587.03	503.999	576.469	610.014	473.79	570.891	457.373	709.437	195.544	607.927	633.623	750.218	514.321	711.937	1830.56	508	811.506
Q13573	9	2	55.8288	0.481553	0.573582	1.52686	0.10974	Healthy	Sepsis_D(7)_All	61551.6	SNW domain-containing protein 1 OS=Homo sapiens OX=9606 GN=SNW1 PE=1 SV=1	3408.62	3992.89	13688.8	2854.12	1405.02	1129.46	9936.56	7112.37	631.238	2455.37	838.369	2950.97	3127.33	3221.02	1926.28	6144.25	4899.37	2479.1	3975.65	2666.53	1346.24	7168.01	528.407	830.985	4379.31	2703.13	2715.21
P52948	9	2	42.2663	0.511239	0.584728	1.69427	0.101816	Sepsis_D(7)_All	Healthy	198720	Nuclear pore complex protein Nup98-Nup96 OS=Homo sapiens OX=9606 GN=NUP98 PE=1 SV=4	40.7312	283.356	11.5658	103.99	165.578	284.034	125.634	368.143	43.9159	286.543	228.367	185.387	278.943	357.577	344.154	521.405	0	1420.37	258.882	111.993	207.908	160.558	172.431	131.832	134.661	184.525	236.289
P63208	9	2	57.4363	0.530163	0.590933	1.1626	0.0971931	Sepsis_D(7)_All	Healthy	18829.1	S-phase kinase-associated protein 1 OS=Homo sapiens OX=9606 GN=SKP1 PE=1 SV=2	766.513	325.137	352.958	547.353	529.286	487.251	579.82	713.608	462.473	307.191	613.016	623.674	464.5	396.21	648.967	731.879	175.456	647.588	317.005	875.246	640.981	416.096	375.737	495.876	1342.35	516.414	742.621
Q00169	9	2	52.0738	0.536795	0.594338	1.13863	0.0956468	Healthy	Sepsis_D(7)_All	32034.5	Phosphatidylinositol transfer protein alpha isoform OS=Homo sapiens OX=9606 GN=PITPNA PE=1 SV=2	39.8452	996.021	1605.51	336.13	295.407	480.686	357.56	629.984	380.678	599.376	414.968	280.065	514.599	733.122	468.968	0	14.5645	998.588	330.736	352.451	317.882	491.873	704.337	617.472	1013.45	286.511	1002.31
Q6ZU64	9	2	45.0206	0.65439	0.642041	1.08519	0.0736484	Sepsis_D(7)_All	Healthy	220387	Cilia- and flagella-associated protein 65 OS=Homo sapiens OX=9606 GN=CFAP65 PE=1 SV=2	0	1163.9	1171.53	293.142	296.216	344.789	184.979	310.217	210.471	214.89	273.987	548.125	574.978	703.412	697.536	700.099	0	757.564	1162.6	160.064	194.857	174.268	181.742	143.649	802.241	265.816	389.135
Q92542	9	2	44.3359	0.657008	0.642505	1.06304	0.0732609	Sepsis_D(7)_All	Healthy	79152.4	Nicastrin OS=Homo sapiens OX=9606 GN=NCSTN PE=1 SV=2	0	78.817	203.647	208.426	310.484	303.032	182.988	201.133	225.164	93.0696	204.958	177.957	275.886	207.667	391.181	166.918	59.9307	261.996	247.141	204.553	244.658	146.07	230.836	142.272	0.505849	223.076	79.5136
Q3SYG4	9	2	55.9754	0.683537	0.653278	1.10723	0.0695534	Healthy	Sepsis_D(7)_All	100478	Protein PTHB1 OS=Homo sapiens OX=9606 GN=BBS9 PE=1 SV=1	1173.18	1409.04	7013.1	2041.27	2497.11	2026.7	3093.53	4514.32	1866.91	2717.14	1914.92	1527.76	1825.73	2015.89	2124.16	3612.15	784.568	2490.09	1839.53	2184.83	4223.25	4995.38	3716.17	5429.05	1894.43	1357.76	1595.46
Q92905	9	2	49.2192	0.692845	0.65697	1.24596	0.0683439	Healthy	Sepsis_D(7)_All	37807	COP9 signalosome complex subunit 5 OS=Homo sapiens OX=9606 GN=COPS5 PE=1 SV=4	0	278.683	303.18	379.242	428.969	739.017	203.821	43.0911	134.883	227.52	327.062	262.875	264.463	200.988	225.279	54.0772	22.8301	154.225	168.238	101.937	327.382	18.9001	430.414	205.507	144.469	387.852	439.809
P60510	9	2	46.4485	0.731992	0.669033	1.02681	0.0637454	Healthy	Sepsis_D(7)_All	35650.2	Serine/threonine-protein phosphatase 4 catalytic subunit OS=Homo sapiens OX=9606 GN=PPP4C PE=1 SV=1	2514.1	3072.44	8136.01	1683.57	1215.73	1620.77	2829.8	4850.66	910.999	2071.72	1212.17	3063.79	3101.8	2592.82	3032.2	4238.69	3446.39	2301.45	2854.4	2193.63	1215.73	3516.77	1003.49	1704.46	6332.35	2655.14	3391.58
P62328	9	2	108.296	0.791022	0.689843	1.20921	0.0581955	Healthy	Sepsis_D(7)_All	5052.67	Thymosin beta-4 OS=Homo sapiens OX=9606 GN=TMSB4X PE=1 SV=2	55042.1	128947	295405	27437.3	60727.5	74766.7	69341.7	58758.3	34803.2	144071	34725.4	76505.1	48693	50111.4	34708.8	53496.9	124662	38027.5	177764	56458.3	70714.6	119826	66442.2	114796	87911.7	65254.2	114503
O75494	9	2	58.1604	0.928477	0.727496	1.06766	0.0509352	Healthy	Sepsis_D(7)_All	31357.6	Serine/arginine-rich splicing factor 10 OS=Homo sapiens OX=9606 GN=SRSF10 PE=1 SV=1	0	116.104	11.6076	4.4672	16.1042	7.41205	0	25.4007	6.46184	0	0	20.9286	33.6808	42.2099	12.0233	9.72313	0	22.6728	0	0	5.52299	0	6.1582	0	3.75815	26.7191	115.246
Q96PU8	9	3	51.7898	0.0713146	0.484273	1.5029	0.46626	Sepsis_D(7)_All	Healthy	37784.8	Protein quaking OS=Homo sapiens OX=9606 GN=QKI PE=1 SV=1	174.292	2171.07	3803.26	2954.19	2185.38	3570.21	3731.14	2581.22	4673.63	3271.74	3606.02	5440.11	5414.91	5075.69	3101.2	3614.11	1700.75	2965.21	10405.3	6222.84	3644.69	2747.38	4327.83	7630.87	3850.47	3082.13	1560.38
Q9BUL8	9	3	48.6565	0.0873515	0.495908	1.76688	0.425346	Sepsis_D(7)_All	Healthy	24701.6	Programmed cell death protein 10 OS=Homo sapiens OX=9606 GN=PDCD10 PE=1 SV=1	666.507	1408.67	796.987	345.992	157.483	206.656	448.048	719.105	89.2218	298.227	165.263	1201.03	1219.65	816.305	1074.47	746.662	2165.97	534.725	1773.8	766.606	208.916	1539.71	178.527	216.481	825.228	573.193	1423.17
P26022	9	3	51.1319	0.208585	0.504074	1.00554	0.250575	Healthy	Sepsis_D(7)_All	42546	Pentraxin-related protein PTX3 OS=Homo sapiens OX=9606 GN=PTX3 PE=1 SV=3	0	2998.77	11149.4	2370.71	2412.04	2860.43	1264.55	2313.42	2013.26	3021.37	2903.85	3211.57	4599.12	4041.12	3089.02	921.947	2725.1	1356.02	4643.46	3316.38	3552.82	2184.71	2417.9	3948.12	2151.75	3778.9	2559.84
P50897	9	3	48.5365	0.232563	0.504248	1.86758	0.229923	Healthy	Sepsis_D(7)_All	34649.8	Palmitoyl-protein thioesterase 1 OS=Homo sapiens OX=9606 GN=PPT1 PE=1 SV=1	0	20.1428	419.939	44.1135	173.766	23.8937	60.6694	0	120.764	198.438	47.007	19.7325	29.8414	0	4.11529	0	0	12.8433	1.25738	6.64771	20.9086	0	148.902	42.1847	549.06	33.802	50.1556
Q53T59	9	3	47.1918	0.236322	0.504248	12.8588	0.226922	Sepsis_D(7)_All	Healthy	42894.4	HCLS1-binding protein 3 OS=Homo sapiens OX=9606 GN=HS1BP3 PE=1 SV=1	0	426.273	298.632	83.2722	73.9253	90.0629	50.0698	66.2464	8.83268	4.37432	18.7941	113.917	56.4411	102.032	99.3708	70.3361	22159.2	342.872	185.476	33.5189	12.8324	128.432	6.0714	15.2477	108.415	78.1806	551.676
Q9UKT9	9	3	52.287	0.317092	0.517007	2.01295	0.174247	Sepsis_D(7)_All	Healthy	59049.8	Zinc finger protein Aiolos OS=Homo sapiens OX=9606 GN=IKZF3 PE=1 SV=2	75.5231	3110.82	512.382	673.189	126.623	17.1498	524.937	4403.22	266.564	55.8623	61.5149	71.5427	24.4371	417.967	206.482	8479.81	21.1982	21255.9	6.32562	181.022	74.5675	79.2207	0.159222	102.018	1961.09	11.9905	465.139
P63220	9	3	58.4374	0.337223	0.524287	1.38035	0.163878	Sepsis_D(7)_All	Healthy	9225.45	40S ribosomal protein S21 OS=Homo sapiens OX=9606 GN=RPS21 PE=1 SV=1	190.805	553.769	587.756	513.742	280.471	358.59	590.174	1047.68	166.456	220.774	394.275	719.508	537.548	314.9	806.959	246.331	148.697	332.927	1543.01	613.873	379.28	845.873	138.387	392.444	1392.8	1165.24	611.622
P60953	9	3	56.3917	0.341978	0.524287	1.43633	0.161556	Sepsis_D(7)_All	Healthy	21600.8	Cell division control protein 42 homolog OS=Homo sapiens OX=9606 GN=CDC42 PE=1 SV=2	80.6764	413.047	603.92	562.362	916.434	931.858	415.504	576.165	778.034	797.119	763.49	443.33	682.399	576.454	692.959	811.769	4948.24	820.786	577.693	681.038	790.247	468.704	820.307	650.023	252.361	506.135	348.067
P63128;P63126;P62685;P63145;P87889;Q9YNA8;P63130;Q7LDI9	9	3	45.9279	0.404564	0.547923	1.38337	0.134848	Healthy	Sepsis_D(7)_All	124761	Endogenous retrovirus group K member 9 Pol protein OS=Homo sapiens OX=9606 GN=ERVK-9 PE=3 SV=3	63.5389	386.053	1036.14	662.532	774.018	1040.06	1341.19	275.845	158.645	509.017	465.269	325.828	377.154	387.42	356.99	146.66	923.271	134.261	2106.38	328.386	227.963	338.385	328.424	331.754	363.035	305.776	229.944
P13224	9	3	48.3346	0.454415	0.563766	1.06903	0.117778	Healthy	Sepsis_D(7)_All	22288	Platelet glycoprotein Ib beta chain OS=Homo sapiens OX=9606 GN=GP1BB PE=1 SV=1	227.646	23027.6	36281	14698.3	21186.7	26257.3	26399.7	32029.2	44165.5	46383.7	19938.5	17502.2	23902.5	31678.8	18451.8	34021.2	9799.02	45860.8	24322.8	16641.2	23494.2	23542.2	39040	37103.6	29319.5	20739.1	15049.4
P08581	9	3	45.2422	0.496258	0.579755	1.34981	0.105708	Healthy	Sepsis_D(7)_All	157880	Hepatocyte growth factor receptor OS=Homo sapiens OX=9606 GN=MET PE=1 SV=4	136.814	1467.36	2248.98	2342.35	1795.19	1450.07	4207.06	1647.66	3217.17	4418.99	2253.85	2074.21	3477.65	2908.84	1441.28	789.81	178.316	664.049	829.564	1334.93	1244.73	1639.34	2138.78	3890.28	1495.79	1279.67	1239.92
P24821	9	3	50.8917	0.534892	0.593504	1.19967	0.0960866	Healthy	Sepsis_D(7)_All	246499	Tenascin OS=Homo sapiens OX=9606 GN=TNC PE=1 SV=3	16356.9	29502.5	75355.9	14603.6	11295.2	17370.1	26669.4	28869.8	42603.8	49136.3	26932.8	25600.3	34904.2	36061.5	18658.1	24152.5	25146.9	37799.5	10118.4	6601.27	9971.65	24486.9	54511.3	37885.3	31655.7	15718.1	21582.7
P05976	9	3	81.8946	0.772465	0.685744	1.17142	0.0597699	Healthy	Sepsis_D(7)_All	21202.2	Myosin light chain 1/3_ skeletal muscle isoform OS=Homo sapiens OX=9606 GN=MYL1 PE=2 SV=3	0	7.26447	405.582	273.746	159.96	115.208	77.9546	146.738	61.5484	0	82.3672	18.8829	17.2355	12.628	0	111.083	0	58.5266	14.6606	182.152	54.0886	23.7081	25.1534	40.1008	852.192	4.26402	314.093
O75368	9	3	77.8548	0.873431	0.712697	1.29841	0.0529503	Sepsis_D(7)_All	Healthy	12774.3	SH3 domain-binding glutamic acid-rich-like protein OS=Homo sapiens OX=9606 GN=SH3BGRL PE=1 SV=1	1828.71	3112.88	3717.19	1371.5	1256.19	1335.18	1119.44	1912.35	1222.38	2238.21	890.338	1608.43	1378.88	1582.28	1743.46	1365.13	15473.3	1539.44	3034.43	1480.96	1285.01	1890.91	1205.26	1475.42	2696.72	1345.49	2194.9
P35244	9	4	69.5162	0.340501	0.524287	1.08605	0.162273	Healthy	Sepsis_D(7)_All	13682.8	Replication protein A 14 kDa subunit OS=Homo sapiens OX=9606 GN=RPA3 PE=1 SV=1	0	2265.8	127.387	3431.87	3249.94	2572.06	1267.4	1433.35	1827.99	1476.94	2653.15	1499.36	1229.58	1375.37	2483.42	222.761	272.979	404.744	2237.63	2376.23	2331.09	1864.07	1915.75	2285.71	1938.22	1577.28	964.492
P61313	9	5	59.0559	0.349973	0.527381	1.13643	0.157755	Healthy	Sepsis_D(7)_All	24260.2	60S ribosomal protein L15 OS=Homo sapiens OX=9606 GN=RPL15 PE=1 SV=2	378.384	444.09	871.386	241.523	132.751	89.36	509.399	628.162	133.856	182.828	40.8441	231.595	247.771	277.065	178.897	927.598	256.519	342.212	228.341	221.279	554.583	970.805	5.39137	0	441.218	207.35	271.367
Q7L5N7	10	1	56.2049	0.0148018	0.329696	14.7522	0.740688	Sepsis_D(7)_All	Healthy	60835.3	Lysophosphatidylcholine acyltransferase 2 OS=Homo sapiens OX=9606 GN=LPCAT2 PE=1 SV=1	0	0	171.328	0	0	35.9501	17.4501	13.3991	0	0	218.842	411.61	239.852	168.698	59.4828	27.0439	0	7.85212	109.08	378.024	0	0	0	852.221	433.295	97.4017	2968.54
Q6ZP01	10	1	50.7531	0.0306059	0.392522	1.27962	0.626001	Sepsis_D(7)_All	Healthy	119182	RNA-binding protein 44 OS=Homo sapiens OX=9606 GN=RBM44 PE=2 SV=2	0	794.354	2.05462	53.9778	76.9763	198.445	27.1583	278.106	78.2746	247.524	73.4164	269.276	143.008	236.86	177.196	284.143	131.776	140.668	256.269	302.611	75.4683	651.474	159.213	138.106	141.249	131.023	510.048
Q9HCS2	10	1	49.892	0.0586388	0.445281	1.31124	0.50506	Sepsis_D(7)_All	Healthy	60993.3	Cytochrome P450 4F12 OS=Homo sapiens OX=9606 GN=CYP4F12 PE=1 SV=3	502.098	414.327	517.757	572.548	573.864	508.522	450.184	1005.89	450.687	203.475	462.245	615.62	660.873	587.339	946.767	658.438	668.675	497.554	466.423	1081.36	609.871	751.603	311.092	1277.3	625.42	549.069	820.262
Q15771	10	1	75.7038	0.0731822	0.484273	4.01155	0.461079	Healthy	Sepsis_D(7)_All	23400.4	Ras-related protein Rab-30 OS=Homo sapiens OX=9606 GN=RAB30 PE=1 SV=2	8.88042	130.005	32.8655	15.1659	11.1695	39.4023	25.0954	14.5981	384.297	580.828	14.6009	19.5536	14.2702	18.8058	13.2366	17.5355	61.0938	21.04	22.8567	5.46909	120.315	5.86443	149.822	24.1063	1.19943	15.5293	1.16156
P0DN26;A0A075B759;F5H284	10	1	66.215	0.131269	0.503619	1.34392	0.342451	Sepsis_D(7)_All	Healthy	18425	Peptidyl-prolyl cis-trans isomerase A-like 4F OS=Homo sapiens OX=9606 GN=PPIAL4F PE=3 SV=1	0	17610.3	18444.6	8967.84	8003.38	17900.1	13469.5	23556.3	18420.3	10294.8	12144.4	15302	18298.3	21449.9	23001.8	22482.4	9108.39	16217	23163.9	23040	17302.2	30176.5	8580.49	18104.1	19737.7	16382.8	17747.7
Q9BQ52	10	1	50.676	0.133271	0.503619	1.24262	0.339382	Sepsis_D(7)_All	Healthy	93473.8	Zinc phosphodiesterase ELAC protein 2 OS=Homo sapiens OX=9606 GN=ELAC2 PE=1 SV=2	0	2026.2	480.79	2484.01	4096.18	4762.91	3723.56	2798.02	3582.93	4275.07	3019.82	3951.89	5049.68	3713.6	3997.36	4393.17	4334.04	4441.17	3221.69	3202.42	3244.08	2489.41	5294.81	3118.67	1373.03	3606.42	1182.88
Q8NBQ5	10	1	62.6919	0.137854	0.503619	3.88673	0.332538	Sepsis_D(7)_All	Healthy	33278	Estradiol 17-beta-dehydrogenase 11 OS=Homo sapiens OX=9606 GN=HSD17B11 PE=1 SV=3	0	473.341	172.197	270.621	352.159	733.495	111.388	213.83	448.309	536.299	1834.68	945.243	98.5262	1178.61	321.908	35.8476	487.037	591.424	10703.2	143.459	2118.75	530.066	60.7138	506.505	712.628	1519.35	93.4382
P13688	10	1	65.6252	0.146298	0.503619	1.89349	0.320541	Healthy	Sepsis_D(7)_All	58016.7	Carcinoembryonic antigen-related cell adhesion molecule 1 OS=Homo sapiens OX=9606 GN=CEACAM1 PE=1 SV=2	378.361	750.136	2662.76	305.088	158.509	341.512	255.021	733.872	505.175	364.322	218.835	360.413	555.616	340.242	170.405	529.284	0	981.892	125.176	217.238	199.768	175.235	70.7921	177.382	960.904	327.334	384.638
Q15363	10	1	64.325	0.167883	0.503619	1.33142	0.293011	Sepsis_D(7)_All	Healthy	22875.3	Transmembrane emp24 domain-containing protein 2 OS=Homo sapiens OX=9606 GN=TMED2 PE=1 SV=1	75.8782	354.831	21.0933	12.3281	0	4.163	35.6918	108.046	11.8765	5.6705	5.83879	1.09882	0.300331	4.3154	0.113581	389.425	0	572.951	0	1.63464	2.57268	0	1.31288	0	310.531	9.97522	124.924
P28065	10	1	79.4328	0.172386	0.503619	1.0092	0.287764	Healthy	Sepsis_D(7)_All	23378.4	Proteasome subunit beta type-9 OS=Homo sapiens OX=9606 GN=PSMB9 PE=1 SV=2	0	1594.9	0	131.186	30.4566	281.302	26.1262	350.492	125.982	0.0778026	156.734	159.936	47.7486	255.476	396.843	209.445	0	230.212	282.137	311.44	474.994	291.187	12.6616	5.34366	83.2373	78.2199	1283.89
[truncated: 2,021 more rows]

## Sheet: B
20190429_06_PBMC_Healthy_243C_UDMSE_001	20190429_07_PBMC_Healthy_203C_UDMSE_001	20190429_08_PBMC_Healthy_220C_UDMSE_001	20190429_24_PBMC_Healthy_201C_UDMSE_001	20190429_25_PBMC_Healthy_252C_UDMSE_001	20190429_34_PBMC_Healthy_202C_UDMSE_001	20190429_35_PBMC_Healthy_258C_UDMSE_001	20190429_42_PBMC_Healthy_240C_UDMSE_001	20190429_43_PBMC_Healthy_257C_UDMSE_001	20190429_10_PBMC_Sepsis_412_Day7_S_Res_UDMSE_001	20190429_12_PBMC_Sepsis_323_Day7_S_Ur_UDMSE_001	20190429_18_PBMC_Sepsis_403_Day7_S_Res_UDMSE_001	20190429_20_PBMC_Sepsis_347_Day7_S_Ab_UDMSE_001	20190429_22_PBMC_Sepsis_322_Day7_NS_Ab_UDMSE_001	20190429_28_PBMC_Sepsis_327_Day7_S_Res_UDMSE_001	20190429_30_PBMC_Sepsis_373_Day7_S_Ur_UDMSE_001	20190429_32_PBMC_Sepsis_352_Day7_S_Ab_UDMSE_001	20190429_37_PBMC_Sepsis_408_Day7_NS_Res_UDMSE_001	20190429_39_PBMC_Sepsis_341_Day7_S_Res_UDMSE_001	20190429_41_PBMC_Sepsis_310_Day7_NS_Ur_UDMSE_001	20190429_45_PBMC_Sepsis_304_Day7_S_Ab_UDMSE_001	20190429_47_PBMC_Sepsis_368_Day7_NS_Res_UDMSE_001	20190429_49_PBMC_Sepsis_334_Day7_S_Res_UDMSE_001	20190429_02_PBMC_Sepsis_410_Day7_S_Ab_UDMSE_001	20190429_14_PBMC_Sepsis_363_Day7_S_Ab_UDMSE_001	20190429_04_PBMC_Sepsis_344_Day7_S_Res_UDMSE_001	Student's T-test Significant Sepsis_d7_Healthy	Student's T-test significant	Unique peptides	Mass	Peptide count	Confidence score	Max fold change	Power	-Log Student's T-test p-value Sepsis_d7_Healthy	Student's T-test Difference Sepsis_d7_Healthy	Student's T-test Test statistic Sepsis_d7_Healthy	Accession	Highest mean condition	Lowest mean condition	Description
[truncated: 2,845 more rows]

[truncated: 1 more sheets: C]
